# Supplementary material for: High clonality of Mycobacterium avium subsp. paratuberculosis field isolates from red deer revealed by two different methodological approaches of comparative genomic analysis
Source: Front Vet Sci. 2024 Feb 6;11:1301667. doi: 10.3389/fvets.2024.1301667 (PMC10876796; doi:10.3389/fvets.2024.1301667)
Supplement: Supplementary file 1 [file Table_1.XLSX]

## Sheet: Sheet1
Supplementary Tables High clonality of Mycobacterium avium subsp. paratuberculosis field isolates from red deer revealed by two different methodological approaches of comparative genomic analysis Silvia Turco1, Simone Russo2, Daniele Pietrucci3, Anita Filippi2, Marco Milanesi3, Camilla Luzzago4, Chiara Garbarino2, Giorgia Palladini2, Giovanni Chillemi3,5*, Matteo Ricchi2*. *Corresponding authors:…

## Sheet: Sheet2
Table S1: Count of raw data reads before and after trimming and their respective length
	M01	M02	M03	M04	M05	M06	M07	M08	M09	M10	M11	M12	M13	M14	M15	MRI063	MRI064	MRI083	MRI086	MRI090	MRI160
raw reads	1929328	2441736	2194884	2173642	2489728	2596474	4423578	2410492	2676196	2409652	1504194	3039484	4010254	3264040	2037394	9335810	7085486	22022468	6690456	15297916	1470772
trimmed reads paired	997836	998546	1178090	1053252	918106	1035230	2376648	998564	1078266	95308	577466	1348296	2215440	1147774	99875	8327812	6310656	17093140	5203942	11780716	1372636
trimmed reads unpaired	294718	415615	321051	354210	438092	441262	601290	403014	446575	408550	258204	541637	531406	581525	329633	412492	315418	1999626	602234	1408041	69264
total trimmed	1292554	1414161	1499141	1407462	1356198	1476492	2977938	1401578	1524841	503858	835670	1889933	2746846	1729299	429508	8740304	6626074	19092766	5806176	13188757	1441900
raw read length	151	151	151	151	151	151	35-151	151	151	151	151	151	35-151	151	151	75	75	75	75	75	150
filtered reads length	36-115	36-115	36-115	36-115	36-115	36-115	36-115	36-115	36-115	36-115	36-115	36-115	36-115	36-115	36-115	36-73	36-73	36-70	36-70	36-70	36-149
contigs
bases
CDS
rRNA
tRNA
tmRNA
