# Supplementary material for: High clonality of Mycobacterium avium subsp. paratuberculosis field isolates from red deer revealed by two different methodological approaches of comparative genomic analysis
Source: Front Vet Sci. 2024 Feb 6;11:1301667. doi: 10.3389/fvets.2024.1301667 (PMC10876796; doi:10.3389/fvets.2024.1301667)
Supplement: Supplementary file 2 [file Table_2.XLSX]

## Sheet: Sheet1
Supplementary Tables High clonality of Mycobacterium avium subsp. paratuberculosis field isolates from red deer revealed by two different methodological approaches of comparative genomic analysis Silvia Turco1, Simone Russo2, Daniele Pietrucci3, Anita Filippi2, Marco Milanesi3, Camilla Luzzago4, Chiara Garbarino2, Giorgia Palladini2, Giovanni Chillemi3,5*, Matteo Ricchi2*. *Corresponding authors:…

## Sheet: TableS2
Table S2: De novo assembly and annotation statistics
	M01	M02	M03	M04	M05	M06	M07	M08	M09	M10	M11	M12	M13	M14	M15	MRI063	MRI064	MRI083	MRI086	MRI090	MRI160	DT3	K10
contigs	797	1432	584	815	1509	1146	461	1246	1353	1112	2182	594	650	1336	2374	709	483	877	1176	593	480	531	1
total length	5031920	4647213	4738297	4891679	4601483	4643992	4750885	4627081	4618448	4669989	4464263	4753032	4733594	4646384	4776452	4744670	4760612	4790872	4678962	4736462	4736621	4725169	4829781
CDS	4913	4836	4671	4817	4850	4761	4627	4801	4787	4795	5027	4641	4,7	4825	4842	4635	4577	4742	4,74	4601	4585	4583	4529
rRNA	3	3	3	3	3	3	3	3	3	3	3	3	3	3	6	3	3	3	3	3	3	3	3
tRNA	57	55	56	55	55	54	57	56	55	57	54	58	57	56	59	59	58	58	55	59	57	57	59
tmRNA	1	1	1	1	1	1	1	1	1	1	1	1	1	1	1	1	1	1	1	1	1	1	1
