# Supplementary material for: High clonality of Mycobacterium avium subsp. paratuberculosis field isolates from red deer revealed by two different methodological approaches of comparative genomic analysis
Source: Front Vet Sci. 2024 Feb 6;11:1301667. doi: 10.3389/fvets.2024.1301667 (PMC10876796; doi:10.3389/fvets.2024.1301667)
Supplement: Supplementary file 3 [file Table_3.XLSX]

## Sheet: Sheet2
Supplementary Tables High clonality of Mycobacterium avium subsp. paratuberculosis field isolates from red deer revealed by two different methodological approaches of comparative genomic analysis Silvia Turco1, Simone Russo2, Daniele Pietrucci3, Anita Filippi2, Marco Milanesi3, Camilla Luzzago4, Chiara Garbarino2, Giorgia Palladini2, Giovanni Chillemi3,5*, Matteo Ricchi2*. *Corresponding authors:…

## Sheet: TableS3
										Table S3: QUAST statistics of the de novo assembly step
Assembly	# contigs (>= 0 bp)	# contigs (>= 1000 bp)	# contigs (>= 5000 bp)	# contigs (>= 10000 bp)	# contigs (>= 25000 bp)	# contigs (>= 50000 bp)	Total length (>= 0 bp)	Total length (>= 1000 bp)	Total length (>= 5000 bp)	Total length (>= 10000 bp)	Total length (>= 25000 bp)	Total length (>= 50000 bp)	# contigs	Largest contig	Total length	GC (%)	N50	N90	auN	L50	L90	# N's per 100 kbp
M01	797	652	333	161	27	0	5052609	4972353	4138739	2882378	869140	0	735	49966	5031920	69.15	11864	3309	14661	128	430	5.54
M02	1432	936	309	96	5	0	4739762	4495406	2908346	1419346	161306	0	1143	43782	4647213	69.15	6721	1903	8494	209	715	9.9
M03	584	487	298	150	37	4	4750119	4694832	4184498	3159329	1395378	293431	547	130254	4738297	69.27	16344	4301	21615.3	88	316	12.39
M04	815	643	328	159	23	0	4919940	4826572	4025813	2794336	747809	0	733	48545	4891679	69.21	11639	3175	14319.3	127	422	7.3
M05	1509	1051	289	77	4	0	4672470	4418063	2554360	1101813	111188	0	1305	33007	4601483	69.09	5522	1558	7263.1	242	832	8.63
M06	1146	863	313	102	11	1	4690670	4540059	3119269	1633756	372034	53283	1007	53283	4643992	69.13	7175	2147	10131.1	184	630	17.18
M07	461	376	236	164	51	8	4763461	4723655	4323478	3800476	2023319	546623	414	94847	4750885	69.28	21043	5702	26618.2	67	227	41.04
M08	1246	890	293	99	6	1	4681130	4484419	2910694	1523497	239074	83762	1086	83762	4627081	69.11	6996	1953	9965.2	195	674	15.73
M09	1353	957	297	94	6	0	4681489	4465322	2833960	1424155	169746	0	1172	36934	4618448	69.09	6412	1804	8456.7	205	731	10.7
M10	1112	837	314	108	13	1	4712519	4561280	3218816	1757378	410414	52558	989	52558	4669989	69.19	7881	2159	10530.6	174	603	16.85
M11	2182	1276	204	38	1	0	4613195	4113968	1633008	511130	31409	0	1756	31409	4464263	68.99	3695	1137	5035.8	345	1186	2.89
M12	594	496	295	161	39	2	4767701	4721659	4145716	3214659	1340568	114083	540	62058	4753032	69.3	14922	4293	18502.6	93	324	4.61
M13	650	526	293	166	29	4	4755215	4697478	4056626	3146196	1020687	259334	576	106717	4733594	69.26	14341	3960	18370.1	102	339	34.94
M14	1336	949	299	94	4	0	4706212	4490951	2854787	1425012	120786	0	1164	34009	4646384	69.13	6473	1826	8416.9	207	726	5.29
M15	2374	672	313	141	16	3	5245599	4663258	3688605	2476343	600590	202644	843	84069	4776452	68.81	10530	2816	14363	133	473	4.79
MRI063	709	505	275	159	31	8	4744670	4655139	4079377	3243028	1276602	507140	582	121011	4710071	69.21	14925	3805	21813.4	88	312	1.4
MRI064	483	362	224	165	51	12	4760612	4712921	4342100	3909276	2224911	901711	405	183727	4743364	69.27	22782	6083	33701.2	58	212	0.82
MRI083	877	611	296	137	26	4	4790872	4665191	3861118	2712602	1069995	272862	731	105115	4750062	69.11	11834	3067	18448.9	107	402	10.82
MRI086	1176	793	299	106	16	3	4678962	4490818	3222580	1877689	604135	173861	964	71103	4614194	68.99	7941	2267	12652.8	154	572	6.5
MRI090	593	417	245	162	36	11	4736462	4659313	4206869	3591141	1648253	771375	490	179842	4711528	69.22	17808	4710	29263.5	70	252	5.82
MRI160	480	365	229	155	54	9	4736621	4680400	4311161	3768044	2192782	648438	422	134584	4721391	69.22	22725	5716	29489.4	62	218	1.04
