# Supplementary material for: High clonality of Mycobacterium avium subsp. paratuberculosis field isolates from red deer revealed by two different methodological approaches of comparative genomic analysis
Source: Front Vet Sci. 2024 Feb 6;11:1301667. doi: 10.3389/fvets.2024.1301667 (PMC10876796; doi:10.3389/fvets.2024.1301667)
Supplement: Supplementary file 4 [file Table_4.XLSX]

## Sheet: Sheet2
Supplementary Tables High clonality of Mycobacterium avium subsp. paratuberculosis field isolates from red deer revealed by two different methodological approaches of comparative genomic analysis Silvia Turco1, Simone Russo2, Daniele Pietrucci3, Anita Filippi2, Marco Milanesi3, Camilla Luzzago4, Chiara Garbarino2, Giorgia Palladini2, Giovanni Chillemi3,5*, Matteo Ricchi2*. *Corresponding authors:…

## Sheet: TableS4
Table S4: Detailed description of the singletons gene clusters derived from the pangenome analysis
unique_id	gene_cluster_id	bin_name	genome_name	Prokka:Prodigal	COG14_CATEGORY_ACC	COG14_CATEGORY	COG14_FUNCTION_ACC	COG14_FUNCTION	Pfam_ACC	Pfam	aa_sequence
106905	GC_00006123	Singletons	DT3	ATP-binding protein MAPK10							ARGQPGVDAGPAGRCRADPRRPRRAARDPGAGRGALRGAGLPGRGGRALSARRRTSQGRLDSESLPDFHAM
107066	GC_00006284	Singletons	DT3	hypothetical protein							VHAFGHLGQRRARGLQPRGRLRFAPAPPRRRRRSVRRFGVHRRILALPGRIQRRQPGRGAAPLIAPAEHRQRHQLLDGRRVGQGGLDDRRVGQDAPRGDVAALRDAVARQPQFAHRGQAALIAHPMDSRRPPPPVAPRGGARLLGTRLPQIVEFLCGPIGFALLRQHVGDRGAQLDEQLHIQGGVVEPFGGQRALGPVGRAVALGQPEAQQPLDHGRQVHPLEPGQPTGQLGVIQRRRPHAHLRQTGQVLIRGVQNPLVAAEHLGHRSQRSHRVGAVAHRVDQHGAGPGPADLDQVGPVGVAESRRPLGVHRERPAAAVQPPRRVLDVGHAGRDRRDAFGRVRQRDGSGHAATRPLGRRFAHARRVTASSGR
107093	GC_00006311	Singletons	DT3	hypothetical protein							VHALRDRRHHQALEQVDRLTRAELVGGLHHVVDQAAAATRARAAAQTGATAADRRGVTEGRRVAQDRVRATGARVQAGPGVDRHLTRRHGRAAQPRRRPGRAGQPGVGQRGVEPGAGGGDPAARRGRQRAGRGEPGRRRRRTRAGQTGAGQTRTGQAGTGQAGTGRTGARQTGIGQARRSQAGRAQAGATQAGAGQTGSAGGAAAQGGHRGQVDPKLRQALRQRTHQLARQIAHHCGLLELVVLGRLVAGRRFVDKEVCARTRHCQGGDRAHGCRKLASASVRHGSLLYLTMCCVGAPRRCCLAGITHSRWYEWESYY
107230	GC_00006448	Singletons	DT3	hypothetical protein							VADHRFAHRADGAVQRGQHPVGVDADLVVVGLEALGHDVGVLELVALHPARRLEADGEGGQPVLAGFGEQTHDQAGVDTTGQQAAHRDVGHQPALDGQPQGGQHGVLPVAFGPVGAVGVPGEIGRPVGGDGAFAVGLDGDQRGGRHLADPAQDGGRGGHHRVEAHVVVQGDRVDAGVHAAAGQQRGQRRGEPDPVTVLGQVEGFDAEAVAAEQHPTAVAFDDGEGEHAEQMADEVVAPPVVGLDQDLGVAVREEPVAVAGQLAAQFLVVVDAAVPGDG
107369	GC_00006587	Singletons	DT3	hypothetical protein							ADRGPNAGQVAVAVGVAHPDHADGRHEYRRREPGAEQLDGHVALFGGDPHPRVQAPPLERLAVGPLGVLVAGAAGDVPQHLRGHRRRRLGLQLLESDRILRLVAVQRLVV
106609	GC_00005827	Singletons	M01	Cardiolipin synthase A	I	Lipid transport and metabolism	COG1502	Phosphatidylserine/phosphatidylglycerophosphate/cardiolipin synthase or related enzyme	PF13091.7	PLD-like domain	VLDIIRHAHRTLLITMYELADPAAVGAVIDAHRRGVDTKIILDAAFHGRQTNSAAYDQLTAAGVDVRWAPAATIFHQKTLTADDTETAIGTANLVAKYYPSSRDAWVLDHDPTDIAAITATFDTDYSAATVRPAPGTPNPHLIWSPDARATFLQHLDNAGHSIELTTEELKDRAVVAALTKAAHRGLTCHIVLTTNPATTHTVDELTTAGCQIHQFPADAKHLYMHEKMILIDRAQLIIGSQNLSTTSLLENRELSLLLTNDTAKGVLDAVAATFDHDYRQASP
106625	GC_00005843	Singletons	M01	Toxin RelG	V	Defense mechanisms	COG2026	mRNA-degrading endonuclease RelE, toxin component of the RelBE toxin-antitoxin system	PF05016.16	ParE toxin of type II toxin-antitoxin system
106631	GC_00005849	Singletons	M01	LLM class F420-dependent oxidoreductase MAPK10	H|R	Coenzyme transport and metabolism|General function prediction only	COG2141	Flavin-dependent oxidoreductase, luciferase family (includes alkanesulfonate monooxygenase SsuD and methylene tetrahydromethanopterin reductase)	PF00296.21	Luciferase-like monooxygenase
106634	GC_00005852	Singletons	M01	Serine/threonine-protein kinase PknD	T	Signal transduction mechanisms	COG0515	Serine/threonine protein kinase	PF00069.26	Protein kinase domain	MPLSENDQFAGYTVLRRLGGGAMGEVYLARHPRLPRREALKVLRTELSGDPGFEQRFNREADRASALWHPHIVGVHDRGKFDGQLWIAMDYVNGPDLGTVLTQRGGTGLSTGEVVAAVTAAAEALDHAHQRGLLHRDVKPQNIMISRPEDGSTPRILLSDFGIARPAADDADLTQITPSHTDTTAKVGGAYDYTAPEQLRGEDLDGRADQYALAATAYHLLTGTTPFPHGNPVAIIKAHLTASPPRPSATRPELAATDPVFARALAKDPALRFDRCSNFAAALGSALQLPAAPSPPPADPTMAAPAASPPPAAWAPLAAAPSSPPGPHPPAAPAHFPPGPPPWQASKPPRTRKRAIILGAAVAAVAVLAAAGIFAAHQFSGPDANQRAAQDREAARLSG…	VHIVVASVYPELGARGQATFVVPAGVKGLAQGQKFKKHGIRASHTAEVVLDDVRLPADHILGGREKFEERIARVKSGASARGQAALKTFERTRPTVGAMAVGVARAAYEYALEYACQREQFGRKIGEFQAVAFKLADMKCRIDAARMLVWRAGWMARNNQAFDAAEGSMAKLVASETAVYVTDEAIQILGGNGYTRDYPVERMHRDAKIFTIFEGTSEIQRLVISRALTGLPIR
106642	GC_00005860	Singletons	M01	PE family protein MAPK10					PF00934.21	PE family	MFVEALPAGIDEAAAGLAGLGSTVAAGNAAGAAPTLGVVPPAPEPASVLLAAAFGTHAGVYQVTQAIGSVVHAMFVSTMGASSADYAATEALNTIAMV	FAD binding domain	MSWDHEVDVVVLGSGGAGLTAALTAAVAGASVQVYEKAPTVGGTTAVSGGIV
106653	GC_00005871	Singletons	M01	SecB-like chaperone							VATADFEYAALFDYALREGEDDPTEEELTAYATTTGRFALYPYIREYVYDLTGRLALPPLTLEILSRPMPTPPGSSVQKPMN
106657	GC_00005875	Singletons	M01	IS21 family transposase ISLxx3	L	Replication, recombination and repair	COG1484	DNA replication protein DnaC	PF01695.18	IstB-like ATP binding protein	C-terminal domain	MGYDVGATGFELVLSKDVAAVVEQYIEDDVTGFLGAHGLTTNDIGAFVSHPGGPKVIEAINAALGLPPEALELTWRSLGEIGNLSSASVLHVLRDTLAKPPPSDSPGLMLAMGPGFCSELVLLRWH
106680	GC_00005898	Singletons	M01	cytochrome P450 MAPK10	Q|V	Secondary metabolites biosynthesis, transport and catabolism|Defense mechanisms	COG2124	Cytochrome P450	PF00067.23	Cytochrome P450	MTTEVKDELSRLVVKSVSARRAEVTSLLRFAGGLHIVGGRVVVEAEVDLGNVARRLRKDIFELYGYNAVVHVLSASGIRKSTRYVLRVANDGEALARQTGLLDNRGRPVRGLPAQVVGGSIADAEAAWRGAFLAHGSLTEPGRSSALEVSCPGPEAALVQLYLHAVAAGILRSLTEDAAALVRGRRRTYTFASADTPTADPQLLQIVGEIDAVAYTAHALVRNAAAELAPALQAARDTGIDPELEAAASIAAARVKVAIQEPALRAASRVFDAGGASAVQASALLDRHWRNLRTLFSHNPTVYKARVLGDVAVNGAALPDTSFF
106686	GC_00005904	Singletons	M01	IS1380 family transposase ISMav8					PF13701.7	Transposase DDE domain group 1	MFSTQQSVLVRKALPVKVSHRFAASSAVFDDAHLVSCAGLVPVMTLAAQTGLPELLADKISIPTPKIKSGSANPSPKLTTLIAGMCVGADSIDDLDLVRAGGMKSLFGGVYAASTVGTLLREFTFGHARQLESVLRHHLSHLCQRVDLLPGSDKGAFIDIDSLLRPVYGHAKQGASYGHTKIAGKQILRKGLSPLVTTISTTGAAPAITGMRLRAGKANSGKGAGRMIAQAIGTARAAGVRGQILVRGDSAYGTRAVVGACRSHGARFSLVMTRNTAIDRAINSIDESAWTPVRYPGAVRDPDTGDWISDAEVAEIGYTAFASTKDRFTARLVVRRVKDARFRDALFPVWRYHPFFTNTDLPTAEADITHRQHAIIETVFADLIDGPLAHMPSGQFGAN…	PF00152.21	tRNA synthetases class II (D	K and N)	VHDAVSEALGEQVDPGTSLSTLRKLSDAARIPYRAHWDAGAVVLELYEHLVEDRTEEPTFYVDFPTSVSPLTRPHRSRPGVAERWDLVAWGVELATAYSELTDPVEQRRRLQEQSLLAAGGDPEAMELDEDFLQAMEYAMPPTGGLGMGVDRLVMLITGRSIRETLPFPLAKPH
106802	GC_00006020	Singletons	M01	IS200/IS605 family transposase ISTfu1	X	Mobilome: prophages, transposons	COG0675	Transposase	PF01385.20	Probable transposase
106807	GC_00006025	Singletons	M01	MCE family protein MAPK10	M	Cell wall/membrane/envelope biogenesis	COG1463	ABC-type transporter Mla maintaining outer membrane lipid asymmetry, periplasmic component MlaD	PF02470.21	MlaD protein
106847	GC_00006065	Singletons	M01	cytochrome P450 MAPK10	Q|V	Secondary metabolites biosynthesis, transport and catabolism|Defense mechanisms	COG2124	Cytochrome P450	PF00067.23	Cytochrome P450
106893	GC_00006111	Singletons	M01	ATP-dependent RecD-like DNA helicase	L	Replication, recombination and repair	COG0507	ATP-dependent exoDNAse (exonuclease V), alpha subunit, helicase superfamily I, UvrD/REP helicase N-terminal domain	-		MERFDLLGALPAARSTTVLEASAGTGKTFALAGLVTRYLADGAATLDQMLLITFGRAASQELRERVRCQIVDAVAAFADPSRAARLLGFRAAVQPGDGLREFAFAPLR
106926	GC_00006144	Singletons	M01	DNA-invertase hin	L	Replication, recombination and repair	COG1961	Site-specific DNA recombinase related to the DNA invertase Pin	PF00239.22	Resolvase
106928	GC_00006146	Singletons	M01	MCE family protein MAPK10	M	Cell wall/membrane/envelope biogenesis	COG1463	ABC-type transporter Mla maintaining outer membrane lipid asymmetry, periplasmic component MlaD	PF02470.21	MlaD protein	VRRATSAMGARSKPNRRPLRGATSAMGALRVIRRRSWQGLTLLVAAMVLTSCGWKGISNVSIPGGPGSGPNSYNIYVQVPDTLAINGNSKVMVADVFVGSIKAIQLKNWIATLTLGINKNVKLPKNATAKIGQTSLLGSQHVELAAPPNPSPELLKDGDTIPLKNSSSYPTTEQTLASLSLILRGGGIPNLEVLQNEVYNIFNGRGEAIRALLGTWQSIVLVDLNRDNPQRSVRLSFLEG
106931	GC_00006149	Singletons	M01	Transcriptional regulator WhiB					PF02467.17	Transcription factor WhiB	MTLELEPAADTRANARPFASFQMRAEVRLFQTNQALACREDPEMFFNPRTKHRAIKRCNECPFRGRCGYNAVATGATHGIWGGVMLPGCFPQELKPIYARLAEQFEQRRRAELGDLQVAPLPDLVVDDEDDESLVFHAGAA	MAIEIRVLEDEDDLIAAANVFRTAMVGFAPLAGLAPGQIGTLLEPGRTIGAYAGGQLVGTADAVTSRLTLPGGALVGHAAVTHIGVLPSFTRQGIATALVRHQLRDFAARNEVVATLRASEATIYGRYGYGVASSSQSVTVHTARAALRRDVGPGGPVRLLDTAQAWEVLPRIYAEHRPARPGTIDRPRVWWQGVRLRTESAPGPTYVAVHGAPGSETGFVRYRPIDTERWFVSDERTIVVEDFFAPTAEAYLGLLRFLLGLDLVDRVQFWMLPLDDPLPWLLADRRPVRVTAVHDETWLRVDDARAALAARGYTVVGIDLTPTAVAAATRAAAERGLTTASFVQADITSFTGYDGRFATVVDSTLFHSLPVEGRDGYLRSIHQAAAAGASLFILVFAK…
106932	GC_00006150	Singletons	M01	alpha/beta fold hydrolase MAPK10	T	Signal transduction mechanisms	COG1073	Fermentation-respiration switch protein FrsA has esterase activity	PF12146.9			MGLRGLADKVAVVVGGATGIGAATAARLAGEGCRVVIGDVAVDAAR
106938	GC_00006156	Singletons	M01	putative endoribonuclease HigB1	X	Mobilome: prophages, transposons	COG4679	Phage-related protein	PF05973.15	Phage derived protein Gp49-like (DUF891)
106950	GC_00006168	Singletons	M01	SRPBCC family protein MAPK10	S	Function unknown	COG3832	Uncharacterized conserved protein YndB, AHSA1/START domain	PF10604.10	Polyketide cyclase / dehydrase and lipid transport
106994	GC_00006212	Singletons	M01	MCE family protein MAPK10	M	Cell wall/membrane/envelope biogenesis	COG1463	ABC-type transporter Mla maintaining outer membrane lipid asymmetry, periplasmic component MlaD	PF02470.21	MlaD protein
106997	GC_00006215	Singletons	M01	IS630 family transposase ISMsm2	X|X	Mobilome: prophages, transposons|Mobilome: prophages	COG3335|COG3415	Transposase|Transposase	PF13358.7
107039	GC_00006257	Singletons	M01	Antitoxin HigA1	K	Transcription	COG1396	Transcriptional regulator, contains XRE-family HTH domain	PF01381.23	Helix-turn-helix
107077	GC_00006295	Singletons	M01	6-hydroxy-3-succinoylpyridine 3-monooxygenase HspA	S	Function unknown	COG1432	Uncharacterized conserved protein	PF01936.19	NYN domain
107105	GC_00006323	Singletons	M01	non-homologous end-joining DNA ligase MAPK10	L	Replication, recombination and repair	COG1793	ATP-dependent DNA ligase	PF01068.22	ATP dependent DNA ligase domain	short-chain alcohol dehydrogenase family|Acyl transferase domain in polyketide synthase (PKS) enzymes	PF08659.11	KR domain	MGLLGVVGSEAVVDQRLLTAVPPGLSLVAAAGVPVVFLTALYGLSVLAGLRPGERVLVHTATGGVGMAAVQLARHYGAEVFATASRGKWDTLRAMGFDDDHIGDSRSPDFEQKFLAATGGAGVDVVLNSLAGEFTDASLRLLAPGGRFIEMGKTDVRDPDVVAQRYRGARYRAFDLMEAGPDRTAAMLAEIVGLLQEGVLTPLPLKTFDVRCASAAYRYVSQARHIGKVVLTVPSGLGEVLSGCGGGLAQSTVLITGGTGMAGSALARHLVDRYRVGHVVLVSRTGAQAAGAAELVDELQRAGASASVLACDVADRDAVATMLAGLPAGYPLRGIVHAAGILDDGLLSSLIPDRVDAVLRAKVDGAWNLHELTKDLDLSAFVVFSSMAGIVGTPGQANY…
107165	GC_00006383	Singletons	M01	ESX secretion-associated protein EspG MAPK10					PF14011.7	EspG family	MTAPDTPGTATRTDITVNLDGLWLLQAMLGISQLAPELRGRPYGQPQSTDWLAAHPGLAVLVEQGIADEGAVVRTDIAERMAVLANPDVEILVWVSQGPMNVVTPVVMDDPSTWRAVPDEQLRVVLARRDGRWASAVRAGSYITIDDCPDTDQEWLQRLVMAALDSVHQVEPARISAVNVPLEDMRAAASTHAHAGSPAAKMAALRALGLRGGALAELGAALDDPQAEALVYARAHVDTDTVWSKTVLNLRDTASGRVALYRLNPPPGSQQEWLAIAPATPAQLHHALTAVFDSVGVRAWASHERMA
107216	GC_00006434	Singletons	M01	MCE family protein MAPK10	M	Cell wall/membrane/envelope biogenesis	COG1463	ABC-type transporter Mla maintaining outer membrane lipid asymmetry, periplasmic component MlaD	PF11887.9	Cholesterol uptake porter CUP1 of Mce4
107259	GC_00006477	Singletons	M01	putative proteinA							MARKATPPGKPAPTSGQYRPTGGGNEVTVPKGHRLPPPPKPGQKWVNVDPTKNKSGRG	PF00501.29	AMP-binding enzyme	VVQKPIDYPHVELAFHDLTDHADPVAEAREMSSAIQRTPMPLNGQMFKFVLFQTGHDEFYLFGCCHHIAIDGLGMALVCRRVATIYSAMVAGKPIPDAYFGTVQDLIDLESGYEASPDYAEDKAYWSEHLPPESGPVDRLPDAEGERDHYSPSASVQLDPSVANRIKELSKKLAIRRFSVTTAACALLVRGWSGSGSEVALDFPVSRRVRPESKTLPAMLAGVVPLVLSTAPESTVADFCKHVDKRIRELLAHQRFPVHTLEGDGLRQAPNRVGINFIPSRLTLDLAGSPATASYTNHGPVGHFGLFFLGAGDQLFLSTAGPGQPFASFGVADLAGRLQQILAAMTEDPDRPLSSIELLTGDEPALIDRWSNRPALTEPAPAPVSIPQAFAEHVQRTPD…
107263	GC_00006481	Singletons	M01	AAA family ATPase MAPK10	D|N	Cell cycle control, cell division, chromosome partitioning|Cell motility	COG0455	MinD-like ATPase involved in chromosome partitioning or flagellar assembly	PF01656.24	transport and catabolism	COG1020|COG1020|COG1020|COG1020|COG1020|COG1020	Non-ribosomal peptide synthetase component F|Non-ribosomal peptide synthetase component F|Non-ribosomal peptide synthetase component F|Non-ribosomal peptide synthetase component F|Non-ribosomal peptide synthetase component F|Non-ribosomal peptide synthetase component F	PF00668.21	Condensation domain	VLGVERVGVDDSFFDLGGDSISALQVVARARAAGLTCRPRDVFVEQTVARLARVVGSGDRAAEVADEGVGPVPPTPIMRWLQAAERAGGATDQFNQTVLVQAPAGVTETEVAIVLQALVDRHAMLRLRVTDDGADGWSFEVPEAGSVQARDCLRSVDALSDEALLAARARLNPAAGTMLAALWVEATGQLAVIIHHLAVDAVSWWILLEDLNIAWALHRAGQPVELAPAGTSFARWARLLDEHARDPEVVGQLDRWKTVTSTPAALPAPRPDVDTYASAGRLSVELDAETTAMLLGEVPAAFHAGIHDILLIAFGLAWTEFLGEPGAPIGIDVEGHGRHEELGADIDLSRTVGWFTAKYPVSLDVAGLRXXXXDIAANAVRPVGRSLAAGGRRRPGAGP…
107280	GC_00006498	Singletons	M01	Serine/threonine-protein kinase PknD	T	Signal transduction mechanisms	COG0515	Serine/threonine protein kinase	PF00069.26	Protein kinase domain	MALTEGAQFAGYTIVRQLGSGGMGEVYLVRHPRFPRLEALKVLRADLSANTAFQQRFNREAELAGGLWHPHIIGVHDRGEFEGQLWITMDYVEGTDLAALVAERYVSGLPTHLVLAVVSAVGEALDYAHHRGLLHRDVKPANIMITQPEDGSAPRVLLSDFGIARPIDDPTGLTQTNMALGTVNYSAPEQLMAAAIDGRADQYSLAATAYYLLTGTKMYANLPAVAVISAHLTAAPPLPGATRPDLVATDPVFARALAKDPAQRFARCADFAAALQHQLQRTQPTGHTDAGPGPLTAVGVGPNPLPDNGSGHFPTPAPGDPTQARPGAADPGSGPAYLSAPAPASPSAVRRRRRVRIAAGAAVVAAAALTAYLAIPRGGTGPATSTGAQAKDAALQTGR…
107288	GC_00006506	Singletons	M01	VWA domain-containing protein MAPK10	P	Inorganic ion transport and metabolism	COG4548	Nitric oxide reductase activation protein	PF00092.29	von Willebrand factor type A domain	MLIQSALLGAGSLDQRFVKPLRSRPVVARRYLALEGHRVLAELARGLPLAAALCPDGQPTTATADDSLEKAGGRVDVADPPEWFGDIRPSRLLSASVGTGGPVTNKELRLEFNPIDVPEADDDGDDEQSGESKILKLFETPLFNSQALSDYFRKLLGSGRSPGDGAAGAEMQVRAVRRAHKGGAHARPLPTRIHFTDDGKPGAALGVGGALYPEWDVHHNRYRPQWCRVIDFPLTAAADVSDAGVPHDDVLRRRLSRIGLGPKVLRARPDGDELDIEALIDLFVDLRSGHSPPDHVYLDRRKLARNLGVLILLDASGSVTDTDLDGLAVHDHQRRTAATLAVTLEELGDRVAVYAFRSQGRHAVHLPAIKTFGQRFGAVGRARLNQLQPSSYTRLGAGI…	N-terminal domain	MPGTEQHLDYLKRLTADLRRTRRRVAELEGRLSEPVAVVGMACRYAGGVDSPEALWDLVIEGRDTVSDFPVDRGWDVEGLYDPDPDAKGKMYTRQGSFLQHAGDFDAGFFGIGPSEALAMDPQQRIMLEICWEALERAGIDPSALRGTATGVFAGVIHAGYGGEVKGELEGYGLTGSTLSVTSGRVSYVLGLEGPAVSVDTACSSSLVAMHLAAQSLRSGECDLALAGGVTVMATPAAFVEFSRQRALAPDGRCKVYAGAADGTSWSEGAGVLVLERLGDARRLGHPVWAVLRGSAVNQDGASNGLTAPNGPSQQRVIRAALANAGLSAVDVDVVEGHGTGTVLGDPIEAQALLATYGQDRPADRPLWLGSIKSNIGHTSAAAGVAGVIKMVQAIRHGV…
107314	GC_00006532	Singletons	M01	Antitoxin RelF	V	Defense mechanisms	COG2161	Antitoxin component YafN of the YafNO toxin-antitoxin module	PF02604.20	Antitoxin Phd_YefM
107408	GC_00006626	Singletons	M01	Transposase from transposon Tn916	L	Replication, recombination and repair	COG4974	Site-specific recombinase XerD	PF00589.23	Phage integrase family
107424	GC_00006642	Singletons	M01	PPE family protein MAPK10	S	Function unknown	COG5651	PPE-repeat protein	PF00823.20	PPE family	MPDYEVPPEINSGRMYAGLGSSSLMASAAAWQALSAQLGSAGGAFQAVIEALTSTAWLGPSSMTMALAAAPYVVWMIATAEQCQAAAVAAAGAADAFEAARAGVVPPPVIAENRAQLAALVATNFMGFNTPAIMANEAHYGQMWAQDTATMYSFAGQAAGITGTLVPFTPPLPNSDPIGLAAQTAALGQSGGQAAGQQPMNFLSSAGGLPSGLDGETMLSMGPQLVSTIPQALQGLASPVSSGLGGGGLGQFQSLLSPFMSFMNPGMFGGGTSAALTGAGGPGLAGLSGAAAEVEAVAGNAGSLGGLSVPATWAAGAGGESGSTARAVAPIAASGGGGLSAAAAPATTTGGGMYGGTPMAAGLHGRGNDSDGTPRYGKPVKVVRRR
106296	GC_00005632	Singletons	M01	hypothetical protein							MGVSQPLRLVVDSRAHREELLRFEQNVVRGPGPHDCAIWCSAIGADGYGRFWLRRGGTRIMVRANRYALAAALNGRPLEPWVRALHGCDNPVCVRTSGPEEIGLVHIIGGTQRDNMLMMARAGRGGGRVVVRRGDHGVKARRARAVALREAVRHGWDAEAVEAALLGSSDPTLW
106297	GC_00005632	Singletons	M01	hypothetical protein							VVGSGHREVVVDPGVHFEELLRFEQNVVRGPGAQDCAIWCSAIGADGYGRFWLRRGGTRIMVRANRYALAAALGGRPLEPWVRALHGCDNPACVRASLPGELGLLHIIGGSQRDNMQMMARAGRGGGRVVVRRGDHGIKARRARAVALREAVRHGWDAGAVQAALLGSTEPTLW
106332	GC_00005650	Singletons	M01	hypothetical protein							MPVAGRRD-VVVRKNDAYSDLETAKGLVAELAGAAKVTDPGLDWAVAVGRNTSGMPTYWVATNDGATYIPPQVFLRKTMPIAGGHDADFDARWFGWVNPADKAVRAAREFGDTVSAVATSWALPSEYLAEHPAPEVATGVKPRLEPDNMAADPSAAARAHRLQTVDAALYADLVAADESVVRDYCRELIRQLVFGIAGEDLSRVAQAVGHALVAERWPTDQEWALLGEEHQDSLVIMSCQRPGLDGLENPDQTVSYTREFVRCRQLEALLCWEQHGGDLLNVVYAAWVAGIRTPLKATVDR
106333	GC_00005650	Singletons	M01	hypothetical protein							MPVAGRRDGVVVSKNDAWSDLEQAKTLVAELAGAAKVTDPGLDWAVAVGRNTSGMPTYWVATNDGATYIPPGVFLRKTMPIAGGHDADFDARWFGWVNPADKAVRAAREFGDTVSAVATSWALPSEYLAEHSVPEVATGVKPKDGPDNAAADSS--SRAHRLQTVDAALYADLVAADESVVRDYCRELLRQLAFGVAGEDLSAVAQSVARALVAGRWPSEQEWAVLGEEHEDALAMMACQRPGLDGLESPDQTVSYTREFVRCRQLEALFCWERHGGDLLNVVYAAWVAGVRIPLSKPVAR
106334	GC_00005651	Singletons	M01	hypothetical protein							MCSYHTSGKMRSMTAGKFTMDVAETEAGLSTADAATAQQSGVSLNSLTIGGYATPLLGAALGARALVDGQATGRAAANTGSREFSIATVQSAEAGNSSVLTT
106335	GC_00005651	Singletons	M01	hypothetical protein							-------------MAAKFTLDAADAEAGLSTADAATAQQPSGDLPGLSVGGYMTSLLGAVIGARAIGQAHAETRAAANTASRQYSITTIQTAEGDNTAVLTT
106528	GC_00005748	Singletons	M01	hypothetical protein					PF17198.5	Spirocyclase AveC-like	MTELSDKKTAPSITEPLGGAAELGAQVQSTVKPVRIWAAIGGALLVLQVYVWIRWITGPYFARVPSGPSDPPMYMKAFLTMNGVLVCVGLPIAIWWFIIRPWRRERRITLDGMLLASMGLMFFQDPLLNYFNTWCTYNTWLFNRGSWSPYIPGWVSPDSPGHQVPEPLLINAPGYAAGVLVITIFGCWVMRKIKARWPNISNLRLILVTYAFTFVLDFVMEAGFMLPFGLYTYPGSIRTVSVFAGTYHQWPIYEGLMWGGVQAAMCSLRYFTDDRGRTVVERGLDQVRGGVAKQQATRFLAIFAGISACFFVFYNVPAQWIGMHADPWPADHLKRSYFNGGTCGAGSDQPCPDPALPIPTRRSGFINNDGRLVLPERVQLPTVVPFQRGR
106529	GC_00005748	Singletons	M01	hypothetical protein					PF17198.5	Spirocyclase AveC-like	-MSAPSKKTAPPVTESLGGAASLGAQVQSPVKPVRIWAAIGGAILAFQLYVWIRWITGPNFERVPTGPSDPPMFMKAILMTWTGVIVVGLPASLYYFIIRPWRRERRITLDGMLLVACGLLFFQDPLLNYISTWSTYNTWMFNRGSWVQNIPGWMSFGEPGRMMAEPVLMNAPGYSFGVLLCTMLGCWVMRRAKSRWPNISNIGLIGVLIGWTFIFDFFIEGLFLMPMGLFTYPGAIRSLSINAGTYYQWPLYEGIMWGGVQAGLCALRYFTDDRGRTFVERGLERVQGGFAKQQFTRFLAIFAACSMFFFVCYNIPAQWFAMHQDPWPQDLLKRSYFLMGICGEGTDRPCPDPALPIPNKHSGYINQDGKLVLPDGVKLPTIVPLERGK
106534	GC_00005752	Singletons	M01	hypothetical protein							VQLKWLSVAELIAEAGGDPWAINQSLQAGSPSQISSLAEPFHGAGRHTAEADHAFEQARKRFDAAWNHQNGDHPINDSAEVQRLVKSLGAQSEQLPKIGTDLENIAAALAEAQKAGTQRSTLLSMTCNTAIPIMWVGRQPPGTHTAPPGG	VTTPKTFADLGVPARIVDALTARGITSPFPIQAETLPDTLAGRDVLGRGKTGSGKTLAFSIPLVGRLSTGNRRPARPTGLVLAPTRELATQITATLEPLAAACGLRVSTIFGGVSQHRQVTALKAGVDIVVACPGRLEDLMRQRLITLEAVRVTVIDEADHMADLGFLPGVTRILAATPNDGQRLLFSATLDNGVDKLVTRFLRDAVLHSVDEANSPVSEMTHHVFHVDSVQAKKELVHRLASGTGRRILFLRTKHQARKVARQLTESGVPSVDLHGNLSQPARERNLAMFAAGSARVLVATDIAARGVHVDEVELVVHIDPPSEHKSYLHRSGRTARAGSAGDVVTVVLPEQREHTRALMRKAGIDVAPQRVTAGSQAVHALVGPIAPPKPPAAAGVP…
106553	GC_00005771	Singletons	M01	hypothetical protein							VQLQRDGHVVHRRRPVQLADEPQPRLGERQRHHRRPLGGHQRRTRRPVGPQPRGQPPNGGRLEQGPDAEVDVEAGVDLRDQPHGRQRITAQVEERVVDADQPGRPHVQDVGIDVGQGLLDRARRGVVLVGAVVVGGGQGAGVEFSVGRQRHCVDRDHGRGDQVGGQPFGQRGAELRRVGGPGDVADQPLVAGAVLAGDHRRLLDAVQFGQGGLDFAEFDPVAANLDLLIGAAQVVQLPVGAPPGQVPGAVHSLAGAAERAGHEP
106559	GC_00005777	Singletons	M01	hypothetical protein							MMWATSSGSGTGGAVAGWVATAGSATSMTVRSKPCSRSASAAVVTATIGAASVSMNSTRAAGSAGSIGR
106564	GC_00005782	Singletons	M01	hypothetical protein							MATMDQHLAAMQGQLQATKAQNQAVTATLRETAAGYQTLSNGAKDSPPAVPLDSSGKWKPGDKRHMPYGAGVGGMGPPNYPGSPPWVDIYDRTKDPAEVPHYFVRSDEIPGYRQLPPGALGPPTMADPHGNPDPFIELGPNSGVWVPQSAFPGAKFYPPGSSELPPYGWEEYVPGSGIFVWHGDLIPEPYKPYGPAGPPTIPQGGH
106567	GC_00005785	Singletons	M01	hypothetical protein					PF18495.2	Antitoxin VbhA	MRNPDGSTWLHRWPDPFDGLSAEQRRIVITAVADNVLEGWRPSRADIQALIDVVCGNTTTEDYINAVRTGGAA
106578	GC_00005796	Singletons	M01	hypothetical protein							MVELDWQGQGLRVQLEPEVTRSWTAELLADRIMRLHRLALMRARAEQRMRMIEETGVPWATTPGWPSLTDVDEYRRTIDF
106592	GC_00005810	Singletons	M01	hypothetical protein	M	Cell wall/membrane/envelope biogenesis	COG0791	Cell wall-associated hydrolase	NlpC family	PF00877.20	NlpC/P60 family
106597	GC_00005815	Singletons	M01	hypothetical protein							VICSAPYDDPCSRVTSPAQAFECAQALLNATTKRGGDIWAAQAVAPLAAMLYAASPRGNNEGIRWLIRATTTLPHLAPAHTAHSRAARRWGPSWHSAIAHLDQQPLLSSALRRALEMAPRQRDSLLMTMRDALSPWAQRQGGDDCE
106598	GC_00005816	Singletons	M01	hypothetical protein							VTGGPLGDGDHVLELRGGAPAQPRGQRVAGQVDRHRGALVGFDLVGQAQHRVAGPRVVGAGLQDQRRHAQVDALQAVGHLVGRHARLADPQQHGAGAVAQRVEHRGVDVLGRDAGHRGGRERLGDLPAGPDVAQRVAAAHERPLARQRWFGQLVERGVERADRDPVVRRGFQQPLRRVPQLLGVLPGAFGQHSGNRTAPTPANLFQVGEFGYINGHRLLPFPSIWATALGIPLDYRG
106600	GC_00005818	Singletons	M01	hypothetical protein							MGGQLGGRYPPGEGHLRGHPAVAGQGAQRLQVRAAPDDDQRGAVDPLHDRGHRSDEHVLALARHQPGHAHHGGPLAQPVALPQPRPAGRIGPEPVGVHAGRQVFQPRPGPERRREPGPGVAADEGDDVGLFADAAQHRARHRKHRPPHFVAVRAGQHPAGPGGAGALGQQRQRGGGAEPHGVDDVLGDQPPHPGVDRGPGQHQRARVAHHPVADGLVVSLRALPVRCIHRQLMRAGGGQPPDEFAEVGLDAARAGRKVVGYQQDPTHWVRLAWRPRGPAPSGSATDASG
106604	GC_00005822	Singletons	M01	hypothetical protein							MGRTSRHKLERRLGQAQSTPKQVERATLKAQRRARNVPPTVEAYERVAESGPTRLIETLIGRHSIRIDNLDAVAQLSIDHCLKHLMAVCHLDAIFIRQGHQLNQHSPPYESPWPTHLSWSFESTIAALRLMLAGQIVGAAIILRQQLGRWTLLLARADSVVRRRGEPIESFIARAWTQRAMDMLGLYAFDVALDDIFDDLDDHPRTTGAIGTDHEHVQVDGRPLCPAHVYHTLCELIDAQHADRRVECEVMHDFNAEPSPTDTHAPAETILDTLTLCMIQMRLATVTTYVFRTDTDTMRGIPLVSPPPERRPVQHPSEIQLPLSKPAATRPPPALVPLVDGEFATFGAVADLWPLYTEYHAALADRFTAQRWTPLQLAELTFAAHRFSRLLVTADARAQ…
106622	GC_00005840	Singletons	M01	hypothetical protein							VLVVERQRGRCTDARAAVGQHLVEVGVGPVEEHGDDVAADLAVVVADEIGEGRHLLGRVTLAELVEIRLDHLGGQRCVVAEAHPVADGEGVPGGVLVAGEGFCQPPAHRVGFRVDVDHPVEQLEHQVVGAVVGGHGVGDELHVRVGQGAAAHRRTRGSGARGVPMAGTPRRQDAQHRAQRRGARRYLRHPSGSEEAGVGQGGAVDGDIAEHPRLVDRRVVREQRPQITPVPVQQRRRLDGGRAAGVEHA
106640	GC_00005858	Singletons	M01	hypothetical protein							MTTGIDPWAITGHDEAQAMTAYPDADQQSHQQESELDELAVVQVVDDGLRLPLRGADRDEAVRRMHGRIEVHLIAWRLHTTTRTVHRVAARLGLTEHHTLRRELVTTSTG
106655	GC_00005873	Singletons	M01	hypothetical protein							VIIEKPEGATFLISAPPLAAAAAKKGWGQNQSPDPTRELGYSFAASAKYCSYTSSAVLALVTTSSTGASE
106661	GC_00005879	Singletons	M01	hypothetical protein							VLEQQFDVAMLDRLACGDVGQVDQGAIQLEDCGNEDVLYAPLRSDRLLSEVLSGLGSVALDMAVQRAEVRPEVG
106689	GC_00005907	Singletons	M01	hypothetical protein							VAAAAGPLAKSPAGAQLVMATMDQHLSAMQGQLQTTQTANQAVSATLRETATGYQGLSHSTKDSPADPTIRAAGWKPGDPVPASPAPPGLPPGVPPVATDPRNPFIGDPRFGYWQDYVPPPYTGSTPPPPAKEHVPWPNGPEGGPTGFYTPGRTWIGDDEAPFAAYQQQYKFRINGEDLTSYTQVGPTGQLQRWVAYTYEAQEFQNVSLNGDVWVKTPPDASTGGLGGVATGGIGGISVPPKIGPWQPITPAQIAVLSANNPSVHYYIPDPCGEQFSFVNGVATGGNAPGPITPSLIAGPKG
106698	GC_00005916	Singletons	M01	hypothetical protein					PF05305.15	Protein of unknown function (DUF732)	MFHFVTTIKGAAIALAVAGIAATALGNTASAHADESTYLSLVHSRDIAAPDPTLISLGYQVCADARAHTPKDNTVQTIDQQAQISDPIEAMFVYNAALINLCPGVQPGP
106702	GC_00005920	Singletons	M01	hypothetical protein							VSAEQLRHDLTEVLACAAEPLSTTQARLAVTERCQRRGRPVVTEEVYRALVILARRGVVRRVTDQPGRSTHWELTRSPHRSADARTRLYREDRIS
106706	GC_00005924	Singletons	M01	hypothetical protein					PF01381.23	Helix-turn-helix	MSWEQLADDVRLRRKQLKLTQTDVAERGGLSVMTVRNLENNRAGRLTRRLRRALERALEWPEGTVDAVVEFGRAPVAVAVNDAGSTTPTGSGDTARAAAERFAVAERLVKMRQAFLEHRDHMSEAARTAMEQEFSAASRETEEALIWMLPWLADDDRAEAIRILAQLREIPS
106713	GC_00005931	Singletons	M01	hypothetical protein							MGSRCADSVEQAGGAVTDDVSVLREKVAQLLGEPRPRLGHSARTFSSTPIGFASKALVEAVNLVEEASYVEALSDWEQCQNELRSWQRVLDSGSVDEACRRRISAALDGLLMRFAVRNGTAVGLQQALGAACKRAQQIVECCANSQRAIRTAAEVRVQEAGAAGVAAQQSVMAAARADAAAKFSAACEMIQTEAERVLLLHKQTAEISLCELHERTARIN
106716	GC_00005934	Singletons	M01	hypothetical protein							VRQTICGFVQFAVGERPLAAADRHRAGGAGDLRGEQRRDRHLRQRRQVQHRPVAPGVEPLVLGRVEQIDRRKPLPGIGGHRRQHPAQPLGQGADGVRVEDVGAEFHRSGDAGGPALLGPAFGQRPDQIHPGDLGVDGQRGDPHVAQFQPGGRAVVLPGQVLPRQHHLDQWVVGQVAGGLQALDQDFEGHVLVFVGGQAALAHPGQDFADGGITGQIDAQHQGVDEEPDQVIKSRVTTPGNRKTHRHITTRTELGQQHRQAGLHHHETGRVMHPGQGRYLLLQRRRPVDVHPSPTMISHRRIRPIRRQRQPLGQPGQRLLPITQLPRDRTVRVLEITELRPLPQRVIDVLHRQRPPIRAPPG
106717	GC_00005935	Singletons	M01	hypothetical protein							MSERELVEHRNRFGSAPKRLSPAMQLVQADHLRAVAEQRTREAEQARQDAEAAAHLARAEAEESARAAEDARERARAAKAEASQRVAEHAAELRSAQATLEDVRAELERVRAEAASAVAAAQEQARAADERAQERAAERGEERKSAQQALEDVRAELERVRADATAEVAAAQEQARAADERAEQRLGERAEERGVAQQALEELRGDVEQLRADSTAAVAAAQGRAEGEVAAAKAAQARARADADNAIARAREEVDRVRAESAAQVAAAREDAEQAVTAMRAAQDDAAQARAEAEQTRLFDAAGEPRLLSIPLPAAELRSHTGAIEDALAGARDLDYALESALAVEDGQAVDAQTIRALAQTVQRQAGDLSEQLQALSVRYSDGWVAQAAQAYVGAATRA…
106723	GC_00005941	Singletons	M01	hypothetical protein							MSSVVAEHPVIASVDDNGTERITVFDHDTTVICGAFKPAGHLYWRLYMSAATASFDSPAPQAVPPAPLLAARRQDACRWLEFIARCYVNPGSTAA	MGGMPLSGMGGMGGLLSGGGGLSGVSGLAAGIPASLVSSVTHGGGQESGPRSPASLLAGNGQGSGTALQAVQFAETKLGCPYVWGASGPRSYDCSGLVMDAYRHAGVQLPRMTYDMIHKGVTVDRADVRVGDLVFSNFSSRGPEHVQLAVSSNRVIEAPTPGGHVQYSGFPHGRVVVKRIVGL
106728	GC_00005946	Singletons	M01	hypothetical protein							MTTSAAATHVIPAGLITHTTVSVKGQLDPDITVHHARTPGARVTITIAGIHMSLYNCQTAQGLLEAFVAARGHMIHVPAKIPAGAPPADEPAARAVIAIEWTRAPAYAVVAQSALNRLKTAKVHWVDLYTGPITWQLRDRSAILSMIDSLKRVHDVAIAVFADGEQYKADPTTADDHAA
106729	GC_00005947	Singletons	M01	hypothetical protein					PF09851.10	Short C-terminal domain	MGLPGRGAADSRDGRSSGDAGTAGRGRRAAASHGPAGAARTASTGTTAELREITDLLGKLAELRATGALTDTEFAEQKQRLLRAR
106730	GC_00005948	Singletons	M01	hypothetical protein							VSRSHGSSSRHDDAAGRPATWTAGSPSPLGQDTATTRCTSMAVLHSSRVMDSSSSTLLATATAVASRSTALSRAAKARSAVTSRMVPT
106741	GC_00005959	Singletons	M01	hypothetical protein							MCYNRIAILADLQTELISGACNPSRGLAELTAPLLVDDSFKALLYKIGDRRPLRAALLWTRIGDHLSGHARIESLSLAAVFAFKGGNPGISASLITRVEVEVRRYHTETPAMIDVLKLDHRIQEHLPHVVA
106750	GC_00005968	Singletons	M01	hypothetical protein							MSQYIADVLALYVGLPEHVRELNQLPIGATRKLDGLRGDSRDNRIMTRPHREVSERLAQQAAQHGPPRGQVAPYIADILALHVGLPEYVRTIDCVEEVLPLAM
106751	GC_00005969	Singletons	M01	hypothetical protein							VRRGQRHRRRRAVEQRAGIATAEAEHRLVGVPGDQRQIGARGQHPHQPRGLRIQLLGVVDQQHPDPATLGSQQLGVDGEGLQRRTHQFGGTQRGRRRLRGGRAHRRAQQHHLFVLARELTGGHPFRPSAAPAEPLQCLRVDTAFGAARQQVSQFGGESRGAQRRTQRGRPGRRRARAVGQIPGQQFPDDRVLFGAGDQPRRRLAGALGGAAQHRVRVTVHGAHQRFADGRAGARRPQQRRRQGAALGHREPAGTGEQQHRFRVDAGLDLGDRSVDEQAALAGARPAEHPDGPAGTGRQHGARLRIPGE
106753	GC_00005971	Singletons	M01	hypothetical protein							VGRLLFFVEDRLAQLRWTREDLAGAGGPAPSTLYKAAERGGGLSVKTLARLDVALGWQEGSAKWTLGGGSPALRISEQVSRCVLAMDAARFDAESTGVSRTAAELEKFLLDVAQRLRAFYTGPVRAVGDAADVSTC
106780	GC_00005998	Singletons	M01	hypothetical protein							MYTDAALEQAVADFAELDRIERIGETRGQLLTHLSDAVKALQKAVDSLEQLRSNAVYDVEFVDGRDGRDVATFLDDSIRGTRAAYAVVHTVIDQETP
106782	GC_00006000	Singletons	M01	hypothetical protein							VADDQPAHHDGQHAGGGQLLGDQIGEKRRGQRDGVGGQHVVPPPAQQAPGVGEHLAHHQAADGRQHELPDRRRRRERGPARHGDGDRERGQRGRVVEQPLALDQRDDVERQALLAGDGERGHRIGRRHRRAQHHAHRERRAAHEQAERDTDRRRGQQHEDDRQADHRAQIAADTDQRRFQRRVVEQGRQDARHHHVGLEADGRSRQQRLPDADQDQQRRAGQAGALADPVDQHDDRDGGEQQGQSRLRAHRTHCAGPDGGYSTALLAVRPPR
106809	GC_00006027	Singletons	M01	hypothetical protein							MVVAAAARARTGTVLINSPTIDSAPGSSAGRPETAVPNATSCWPVSIISSCAQAACNTVLTVVRRRRASSLTALVVSAAIRNEATPRRPGASAPRGATRVGGAAGTSRAASQVTKPRYGAGAGSRAP
106811	GC_00006029	Singletons	M01	hypothetical protein							MNIASAPTFLAATDLVSGSHSLYTIGVGVLVVFILLAGGARAAGSFFGGRIGATVGWALTAVIVAVIVGSGYAIYTSTKRTVDRTGITTGQFGQ
106818	GC_00006036	Singletons	M01	hypothetical protein					PF13830.7	Domain of unknown function (DUF4192)	MHTNITFSTEADIIAAAPAILGFAPTNSIVAYLLHRDTNTGGLQLRSAIRFDVAVSIEQAANFPATVNLRPETTHAALLLAVSDEPHEWHALNVLDTASAALRAAGIPVLRRLLTRDVTAQGQWYDPDSGATGPTYPYTESLVTAHRALSGQRVSTNRSEIEAEFSYLPPAPPMALADHGELVIQAAQDIADALEGHPINRSLPTRAGIAITADVAVRNAMIAAAAEHTDTAAYLWTHIGRRLRGRPRAEALTIAAACYCFQGDRIRAGIAARAALTEAESTQSPPPPLCLMLLTALNSDVTVEQLGRAIINAVAHP
106834	GC_00006052	Singletons	M01	hypothetical protein	K	Transcription	COG2207	AraC-type DNA-binding domain and AraC-containing proteins			MATPRLVELIDRYKNAHGASEAELARRIGVSRENLRKWRTNGVSRLPDRTNLAAVARVIGRPYREVLSAALFDTGYLTDNQAAIPRPYDEVLHDAISVLTEASRLTNQPMRQMSSGQWEADPDPRAALRIDWAAFVTEALAGAAANAGGIDTILAGRPGSWEASVVGDVLRAAVGHDEWDLLRHRTEPVTVVLNPERILFDHGGSNDFEEMEAAEGEITRRENAIRPGRVYSGDAEPQSLQWAIDLGYEVRAGHSPPLPTREELDATMAVADPTSLSPVEQAEEDALEALSALRDRLAQQYRADLAAYGERLAHAVRTKLAALQLPVPITVTVDLDTPWDQAPQTPTVGWTTGAIDTAIADAIAATPTPDSGPGTTLLERAEESLRRDRAERASE
106856	GC_00006074	Singletons	M01	hypothetical protein							MVSNTGRNQVASHSSQVLDMANRSSHRDVAIMKM
106859	GC_00006077	Singletons	M01	hypothetical protein							LRDSSHGSAYLAAVPDSPRKRCANRDISNGRPAGRPPASRPLTYRGCRADRRRRGVIRTTPAAEVIAIRRGRRLRGADAPPAHAFVNLELEDDAYAGVPCWSGGPAYWAHVTVAVAYDLRYGEIRSQMTSGGIAKPTLILVAAAFARTADISTGRNARPTNEQLQRATGVTERTIQRARECLRLLGVATEVLRGRQRTYTERMASWRMGDRHRGWASVWALHDNAQLSRVIHSVSPHLERSPVTPDTSPRQRLVTTRGGXXXXGATRRRAPDPGGWRLAAAWRADPHAPPWARRFTPTSWAAMLAAPAAAGWTPRDLNQLVSDWLGVGRRIPDSPARPIGLLGAILAWHGADNLADRPAALDEAREAAARAQAQARRAAQADSRRAHALARAAARAALS…
106861	GC_00006079	Singletons	M01	hypothetical protein					PF03626.15	Prokaryotic Cytochrome C oxidase subunit IV	VASVPITVAVVVLGFIKGRMIIQYFMEVRTAPRWLKLFTDAWLTVLWAAVLAIYLF	MMQRLAGSRGLRYTTIIALVAVLVGGVYVLTSQAKTRKIVGYFTSAVGLYPGDQVRVLGVPVGTIDTIDPRPTDVKITMSVSQDVKVPKDAKAIIMSPNLVAARFIQLTPAYTGGPALADGASIGLDRTAVPVEWDEVKQSLTQLAVQLGPTAGSMQGPLGAAINQAADTFDDKGESFHSALRELSQAAGRLGDSRGDIFGTVKNLQILVNALSSSNEQIVQFAGNVASVSQVLADSSRHLDTTLGTLNKALSDIRGFLHENNSTIVDTVNNLNDFAKTLSDQSDNIEQVLHVAGPGIANFYNIYDPAQGTLNGLLSIPEFANPVQFICGGSFETAGGPRAPDYYKRAELCRERLGPVLRRLTVNYPPLMFHPLNTITAYKGQIIYDTPETQAKSATPV…
106868	GC_00006086	Singletons	M01	hypothetical protein							MARTGPRAQALLAANCRAIAAAIVLELGPAPYAGVPCWTSERRWAQWTVPVAYDLRYDTDARPHMGANQISRRALLCVAEARARYAAYATGRDCRPSNDRLAADTGYDVRTIQRANTVLRLLGVATEVLRGRQRTRAERLASWRVGDRGRGWASVWALHDHRLLNRVIHQMQTVLSPHPRSGPVRDQHVRQDVVTTRHRRRTGAGNRGASRRASPDPGGLALAKAWRTDPHAPPWCHRHSPTAWAAILAGPARHGWTPRDVNQLITDWLGVGHWIPDTPHKPIGLLGAILAWHGPDNLDQRPAAADIARETEHLAADHARRAKQSANRSEHARQRDAGRAALKGSGHAWAAREFARLARHAAQRRTAAAAAETAALDAALDRARRR
106882	GC_00006100	Singletons	M01	hypothetical protein							VNDSRKLPWLGGLAAAIVVAVLLIGVAVEGTMQVINDFATTQAVDDTTYQP
106887	GC_00006105	Singletons	M01	hypothetical protein							MPLWVDPDVHVAECQRFDSYVVEGPKAEDCDFFTGAIGEDGYGRFFIYRGGTGICVRPHRYALARWLTVPLGPDELGLHECDMPLCVKVCAPGAVRQHVVVGSQCDNMRRMARMRRGGGRTAIPSDGLQACRDRSVVLRERGWNRAAVEAAVLGGIPTLR
106888	GC_00006106	Singletons	M01	hypothetical protein							MFDWVIFMTAAVLAPLGWPAGKALSVWVVQLIPGELRSYPIAAFMWAAAIVGAPLPMVLWLTGPGDSLVSAAAVPWLVAQIPAALLTAGIYGILEGWLAVDGARDWWPMRPPDEVDDVDFGFLQPDDLTGPGVFPTRRDDPPGDPSPIRRF
106892	GC_00006110	Singletons	M01	hypothetical protein							MDHEFELAFNLIDEAAERIQHQQYGITRILFHNHGDIGLTTVHDYTRETGHRLVLFATDEHGQMAAVEASAPDLNTEPHTRILKVRAGDLTFHAVPGHDWSYRAAHAGHTYTLTAGIGDQPMWTVAVDTNPPASYEDLDAALDDIAAAHAVAA
106896	GC_00006114	Singletons	M01	hypothetical protein							MSSGSPDNLELCWKSTQEMLHNLYSGGPASTQIHDLDSDALPPARDDDVPPPDEEYDEPCDAGLAGVEDTEEVADGGRAGEHSSDVPQPLQAPPDDLAAPIDAGEQPSVGDDNHSAGALPGSSETLLPGSDLVDALTHPGAADDNTDTAAEATRTPRYNKRIAAGFAGATAVATVVVTGALLAMRSTPHTTDPDHPAQPNTRLSVVAAPPSTTPTADNQDSAIPYTATSVGCLPGSTAAQSVAGPDSTQAWVCVTGGNVGQYLVLNLGRSMVVTAVSITPGWVGADASGADQWHQHRVLTRVQWSFNDTPPTVVPQETGSVHGEATKPMPARGVLASRIILLVQETGRAPADTTPTTTPAPGGGGGLIGEVLGPPAAPAEPTPTSSSAALPGLPADQAH…
106899	GC_00006117	Singletons	M01	hypothetical protein							MXXXXDGRDRRLGGREDAEHRDLGQQIGGGGQPHRLLSSEDGPLADEISDGQRGAHEHRTDVQQHHDVLRLRGRGSERVGRPQPRMRALHRQRQRADEERQHRQEDGVAAVGDHQPDLAARDRRQLPPQVGLRGFPQVRRALRRRRLRRLLVALLEAPVGLVRVGADLGEDVGPVAGAQRGLDLVGRPAEGGLAAGGDQQDLVAHVQVGHRVGDHQYHPPGVGELAQHQHHLTVQRRVQAGRRLVEQQQRRLGEQLEGDRGAFALPTGELVHPRFGVLGHVEFLEHLGDDAGPFLFAGVGRQPQFGGVAERLVDRELAVHHVVLRDHADTAAHGCVLGVDVVALEGHRARRGGGVADDQPRQRGLAGA
106910	GC_00006128	Singletons	M01	hypothetical protein							MSEKPTPRPPLSESPWSKEAPPGVVLPPPPAGAWSTAPAVAPGWAPSAGPAPQHRAMAALKWISVVILAAAVGSAVTYLAKGNNQTSTPASPQTVTVSPPPTTAQFNSAEAVGAKENLCHTFDVSVRGQEGQGGVRVAGGGINEPMVLRALNSASAVQNALIPAVPPDVASAARKYISTTLDQTTAAMGATPTSEVNRLTDVRNDAINALVDACGLPR
106915	GC_00006133	Singletons	M01	hypothetical protein							MPQLDIDPADPTAQLVSPTVLSIPASIVKRFERARAHAPSHTALVLDALRAHAHELPDLIISRRPGPKPGDLFPFREAPGRTTQDTPLPVRIRPTKGELAVMKALTDWISATIAKQRPGTRETNRSEMVAAALDAFLPATPERRKQPTTTSSSLAQSEHPPV	MGEKRSGAAHSGLHLVEHQQRAVPCGDVAGGGQVSLGWDDDAALPHDRFQKHRRGAVVDRGGQRLGVAVGHVRDVAGQRRERRLLAGLTGQRERTHGPAVEGLLCRNEFGAAGEPRQLERDLVGLGSGVAEEHPRRARGFGAAGFVAGWFVAGAQQGHQFLGQRQTRLGGIQIRGVAQRRQLLRDGLDDRRVAMAQHVDRDAAEQIEVGVAVDVGDHGALAAGQRDRRGAVVVHHHGLPAPPQRVRVCHHRRSPFPSVTLGWFSAPNATLA
106917	GC_00006135	Singletons	M01	hypothetical protein							MGNKAVSKEARRAAREAAAAAQEEVIRRTKANVEDLAAFFDARDRAEAVDVWLAERQQVLAEQAAQRRAGQRLACGTALRSMRDRGETLRDIARMSGISEKAVRELIREAESTQAAPAPADRPAGVGETAPLQATSARVGSAELGVQDGLASERGPEPIEARV
106923	GC_00006141	Singletons	M01	hypothetical protein	U	Intracellular trafficking	secretion	and vesicular transport	COG3505	Type IV secretory pathway	VirD4 component
106924	GC_00006142	Singletons	M01	hypothetical protein							VNPVELEAFLLHTGYRQTLVDDIDELLWMRARRYEETENMRRVVAGAHERMLMIMDRYQERRAEISQTTKELLQPIWPNDPPSGKSDMDARCTALAVLSETACAQINAQTRRVLNTYRDTAAMPVRKFREMAYEDLIES
106946	GC_00006164	Singletons	M01	hypothetical protein							MALAPYPAEAQSVVQRAKQLGDVVVSDRDPLGNAGGAGGVDDVGDVIRRRGRPPADARDVRGRVVDGDDPIWVAGRSAQFGGGDRDDGHGVGEHEIDSRRGQSGVDRDVRGAGLEHRQDGHHRAGGPRDQHGDPLARAGAPAGQHARQPVCRRVEFAVGPGPLAAADRHRLGGARHLGGEQLRNRHPPGRRSGQRGTVAERVEVGVLRFVEDVDRRHRPGGIGGHGEQHPLQAAHECFDAGRVEDVGAELHRAVDAVGPAVRCPAFGQRPHQIHSGDLVFQRHRRDVHVAQAHIDRVVVLPGQHHLDQRMVGEAAGGVQPFHQ
106949	GC_00006167	Singletons	M01	hypothetical protein							MSAYVVHAEHINVLLWAGRYGFRRPCGNLTWYYDNPTRVNQLTDDNLDQVGQMLVDANTASVNYCYFNNPIHEPYEYRYARPQHTSWSVVEVLKALQCYEYQACEPNDWQTTEAYAFCRELHNMLIQVLPGYDPAPWGITRTTVPAAYRRSA
106954	GC_00006172	Singletons	M01	hypothetical protein	O	Posttranslational modification	protein turnover	chaperones	COG0265	Periplasmic serine protease	S1-C subfamily
106975	GC_00006193	Singletons	M01	hypothetical protein							VQILAEAEDLPKTTNIQTQLIGLWMAPVFGAVLLIAFLAFPGFVPPMSPDMTAGQVARFYRDNTAMIRFTMITFNLCGVMLLPFFMVIVIQMKRMATQSHVFAYCYLTAAVSGATLYALADIFYLVAAFRPDRNPELVMLLNDMAWMIFIAPVGAFVAQNIFLGLAIYFDDGPNPVFGRWVGHYAIATALAMAPAAGAAVFTTGPLAWNGAVSFWLRNVAFALFVVVMSVVLRNVLHRQAAEEGVTP
106993	GC_00006211	Singletons	M01	hypothetical protein							MRTPHGRLSAQDVAVLEALVPVGILVAPDESMKLVPVLGGGVVAAHVGASADSLTADHGLVFWFDPATHSLPINRMATFNLHAVSAFSLRTVPLLRGTVLITGMRAGLPAGLTGEQIKALRNEPEPAWLAGWLMRIRVARDNRRR	parDE	MYTTRFTASAKRDLDKVPPRILAAVIEFAFGDLAREPRRVGKPLRGELAGYHSARRGPYRLLYRIDEAAQTIWVHRVDHRADVYRRM
106995	GC_00006213	Singletons	M01	hypothetical protein	K	Transcription	COG1309	DNA-binding transcriptional regulator	AcrR family	PF00440.24	Bacterial regulatory proteins
107002	GC_00006220	Singletons	M01	hypothetical protein							MSNHIEWGHAAHSLYTLHPRERAIEELQPDDEDELTAPFVLGLWNENGDGLAVQGTRREILDYLGYVIAHVQRETDPRLELDQALKRLETLREQRSAVLENANYRTCDLARLDDVEVDLLNDVAAAAAEVNDQL
107005	GC_00006223	Singletons	M01	hypothetical protein							VRVTRALVEEFNAATHTTVGHDSISDVVVPTFDGDGYLRDLFIAPTALADYTHTGLEDLITEVLSEGTQRMREAVQAAVDRFWGPESSWHELKVLRDDW
107024	GC_00006242	Singletons	M01	hypothetical protein	L	Replication	recombination and repair	COG0358	DNA primase (bacterial type)
107027	GC_00006245	Singletons	M01	hypothetical protein							VAWRIRERTQPCWPVRQFVAFNRDAQASLKAKTRWAAPGSYEQDSVPSAADYQAWLDGLQQRANQVSTPGLSAHAQHAAALAREFMKTANQMNDELSGEDPLRPTTPPSAKAAARINHEFVDELAFLGRACPPA
107034	GC_00006252	Singletons	M01	hypothetical protein							VRPTISPATNTVITASTSMPYRPEPVPPGATSPSCILNMVIMPPRLVSESCAESTAPVEVSVVAAANTPESGTPNRCSTPSIAAPTALGTVP	MVNPQVSVGRFGVFGGLSFFDDGRAAAVEQLGYGAIWIPAVFDSGLAAIEMVLEQTTTIAVGSAVVNIWTAPANDVAHSFHRLEERFPGRFLLSIGAGHREHLGDHAQTPYQGVTAYLDTLTAVGVPKERIAVGALRTRMLTLAKNRAAGANPYLTTVEHTRFARSVLGDGVLLAPERKVVFDTDPAAARDVARQTLAFYLNMSNYVNTLKQFGFPDLSTGDTADDVLVDALVSHGDPAAIAASVNQYLAAGADHVAIQPLHADFDMGAIDPATIEANHGRIPELAAVAPALIAGLAELATALELTPPQ
107044	GC_00006262	Singletons	M01	hypothetical protein							MITTSCPVAFAHTALSITPAAGFSRDRASMTAASDSSSTACRQAPASTDPGSGTCSDHSPVASSRSTRSRSMACRSSRACNTVTTSASVTPAGARTSMAWLN
107048	GC_00006266	Singletons	M01	hypothetical protein	K	Transcription	COG1309	DNA-binding transcriptional regulator	AcrR family	PF00440.24	Bacterial regulatory proteins
107053	GC_00006271	Singletons	M01	hypothetical protein	M	Cell wall/membrane/envelope biogenesis	COG1388	LysM repeat			MTDPFVRVYRVCEGLPVVGGLLRRQRREAGRVVSGLIDAMLRDSVGLDVIVRRLDIDAIVARLDIDEIVARLDVDAIVSRLDVGAIVARLDIGEVVARLDVDAIVSRLDVGAIVARLDADSIVARLDMNEVVGSLDFSKLADQVVEDVDLPRVIMQAGSSVVRGRRPQDRT
107079	GC_00006297	Singletons	M01	hypothetical protein	L	Replication	recombination and repair	COG0507	ATP-dependent exoDNAse (exonuclease V)	alpha subunit	helicase superfamily I
107081	GC_00006299	Singletons	M01	hypothetical protein							MANVNSKIEARKKVREAQARANEARLRRERQNVDDAASFLVELGRLAAVDEWEQRRVLEIRAERERRRHEHRQAAAAAVSRMQDRGETLAAIAELAGVKVSDVRAVLKSTSAQPVASPEALGAPEVASKSADAAPVNGAVSAQGASHALDVGGRV
107084	GC_00006302	Singletons	M01	hypothetical protein							MSWGAGAGNGVLGRVWIRGSSMSMAATSQPSSRDRRPAVVTAATAAESASMNLTRAAGAAASIGR
107088	GC_00006306	Singletons	M01	hypothetical protein					PF11203.9	Putative type VII ESX secretion system translocon	EccE
107091	GC_00006309	Singletons	M01	hypothetical protein							MPLAHVPVQRLQRDQRVEHVGQPVEDAPGPAAVLVLEDLRERGEGQRYPLRPTVFAGHDHVDAEPLVESVGGAAAPPRHVEGDVAAAAGGGVAVKRLHLARRVPGDDQQDSGEPPFQHPVEVHVEAAIGVGPLGRLPHHLGQLGQQLVAEFLLGDDFGCDAAVVGAFDGLTQVAELAADHVEAAHVDDHVAPDRYGPQRLSQDRRVLPQLEAPLAAAHHGDAPSVGVAGGGEIGDQFREVGFVADRVPADHRDPQPRPVGQRGAAIGAEVVALAGLHGERRQRVVAGGVDQLPYSRQVGGPRVRRRRPHQHHSRAGDQHVAQQVEGQHVQPQPRQHEKGGDGGVHRRHRPAQEDPARDPGHGDQDGQRPGQPIGVVPTRIAVVVHEDLDQPARRAEQSQ…
107106	GC_00006324	Singletons	M01	hypothetical protein							MQQIHVGAGVGDPQHPVHVDRVDVGVHFEPLRGHHLKRLTGGDLLDEVVDDLAVLLDAALRAVARLGPLEGGYGGGQRLAQRRGHHVQPGDGVVVGLVDPFVGPVPVHRVGDQRDGALVVVDGRQIGGQQQQHVRQAQVVDGQLGQPLQAPHQVVGEEADHAARQRRQPAQRPGGQQVQGGAQCLQRIAAGRCVLRHHPQPAGFPVAHGQRRRRPGADERPPRPGPAVLGRLQQEGARAVGGEFAVGRQRRLAVGQHLAGHRDHAVLGRQLAEILS
107109	GC_00006327	Singletons	M01	hypothetical protein							MSDLSSKMSARLKTEPAKRATEAFRSPADDMQRATVYLPRATVRRLKQAALDQDTSMSKILTDLADQWLESNVKT
107121	GC_00006339	Singletons	M01	hypothetical protein							MRSYEVDVYDAHELEQWIGQLSSGRTDQVIIRDSDAVVAVLRKPDPDTPAGWILAGHFYDDKELPPPFDSVGCDSNNVGACVWIHLISGAMVAAIPTGRWNDQAGFAFYYAGPNGTSAIPLSGWTGDQRQWDGTDPNAFDRHRDQAIAYFNSRV
107124	GC_00006342	Singletons	M01	hypothetical protein							VTVDQFLNAAVANLRAFNNATTATQLADRPISADQAYSILDAAEVLTQLMPQAFIRLGLAVGQPLTAHGDPANIDLAITAAAAHMAEAAQLISSASDKIAPLLLDHDADDARSWPAMVATIRRWASKAA
107128	GC_00006346	Singletons	M01	hypothetical protein	D	Cell cycle control	cell division	chromosome partitioning	COG1674	DNA segregation ATPase FtsK/SpoIIIE and related proteins
107133	GC_00006351	Singletons	M01	hypothetical protein							VKLGATTVARSQPTASITETTSRAQNSGPITSTEGTREDSPMPRWSSRITRAKAASRRWKRYIDGSASTESIGIDGPGSSTRSIGPSPSTW
107138	GC_00006356	Singletons	M01	hypothetical protein					PF12642.8	Conjugative transposon protein TcpC	MLTNTWRNRLEGTHTALRRAGLIIGLTACSVVAISTIWGWIVNDPIDVAGPARSAVNRTALVGSYAQDCVTRWLTATASHQQVLHDCWSLRDPIRLPTTPALIVTSPAVAAVTLVHDAGTTQQWSVVIAVSERAFEAATPRTAYYRLPVVYSNYGLRASALPARVDGPGAGADAPLGYPSAVAATSPAFATVSGFITSFLTGAGGLERYVTTSSGLLPAADYRSAQVTKLIANHSVGDHDVPAEGTTVHVLATVNAITSQYAPLQLDYPIVLTVTSGRWSVSGLDYAPLLAEGAELTPVIPTAASPR
107141	GC_00006359	Singletons	M01	hypothetical protein	S	Function unknown	COG1547	Predicted metal-dependent hydrolase	PF03745.15	Domain of unknown function (DUF309)	MAERDRDESGRPRNTRPRDALGRLLPPGSKGVPCIPDDLELPPIQSLAYAQDLLNRGLAFNAHEVLEAAWKSSPDDERPLWQGLTQLAVGITHVQRGNLDGATILLRRGSGRLGEVDHPAPYSVDVDGLVGWAAALVDELAAGAEISPPRLRPALTKP
107145	GC_00006363	Singletons	M01	hypothetical protein							MTTRFETAITNRAAAAIAAAAGRPGPAANTARAWIDSMTARAQLRSERRLRHTRAA
107148	GC_00006366	Singletons	M01	hypothetical protein	N	Cell motility	COG1192	Cellulose biosynthesis protein BcsQ	PF01656.24	CobQ/CobB/MinD/ParA nucleotide binding domain	VSNPFVSEATRRLGISDHDEQVIATLQNLIVAIAAHKGGVGKTEIAKELAWLLAGVLIDFDWDRGGASRAWGYRYETRTNAPLLDAMENSRTPRPLTGGAFRADLVPSHPDWGNNQPPQDHVTAQLEKWSAEWRRPLVVDTHPGGGDDANPSASGAIAAAHVVLVPTVLETRPLEALEGMADELRAFPLLIIPNMVDAAPRKMVDWLQRISETYNIPVGPSIGKYGWLSRRSLRMAVAARTPVPAKNRPFVDEITDVARAVITYTRKANHE
107170	GC_00006388	Singletons	M01	hypothetical protein							MSVTLIVAMPQASRLRLGRSPGRARDSIRMAVVISTMSLNTSASVATWVPVCSRSCASTTNTQEMTNSDVATMRPSSSSRRGLCRDSWDSSTNDVMAPTGNSSNTISAAAGWAACSNSGRTS
107181	GC_00006399	Singletons	M01	hypothetical protein	V	Defense mechanisms	COG2253	Predicted nucleotidyltransferase component of viral defense system	PF08843.12	Nucleotidyl transferase AbiEii toxin	Type IV TA system
107182	GC_00006400	Singletons	M01	hypothetical protein							VARAEHIWLYQPSCAPTLISLILIRSAAAPCGCSPLDRDHLAARADKSNPTAPRSRHRVPHKSVDFGGLRALLPCRKVDQIQVPPTGASSPISNSATGTVGSTSHNTSISADLRARRTSSAWISALGNCQCHRPHSVTARSDQSSASSATRYATSRAASSTNSRRSRSSQLAGSRKCRSNTRATSEVGTKSSSMLPLCPGRTLFVREHALRRQRYPCIIFARELFPWLW
107201	GC_00006419	Singletons	M01	hypothetical protein							MDHTMSYELITTVYLNQGAYQSHGFGELAPAKLAAATAFTLTLTGQPSAEDVKGLLELIFEQLNIADPDQPWAHKYRLAGHRSLRVGDVVVIGETAWACASSGWKLLTAERLHDALYH
107214	GC_00006432	Singletons	M01	hypothetical protein							MCPEHWQQVPPALRESIDSTYRPGQEVDKQPSSEYLAFAAAAIDAVAHKESRQRRPGPRAPSKPVQLALFNIGAS
107218	GC_00006436	Singletons	M01	hypothetical protein					PF10774.10	Domain of unknown function (DUF4226)	VQAGTTYQQTSGAVNQTDEKLADLLKQIFATNDDNRSRINAIIGNIENARKALTSNPQTAGDPHAMALFNQFLDGQLAQIQQILDSSKVDSKKQAELLAALGDEYRGNAGGDPKKKGKDDGAGGGGGDAGGDSSGGGSGGGAGGGDDVGDGGGAGAGGTTTGSGGGLTDPLAGLGGAGMGDPLSSMLGPAMAGLGSIPGSLGGAAGSLPMDALGALSPLASGLAGQGGGDGFKDGDSHDHGKADDFQDGSHGKDDSDAGKKGDTSSGEDDTSDKGDKNGSTQPAGTTQQPQPSNQPAPAAAVPASAGGDPSRVVQMPDGSPVTATTAQNAAAVRAVLNGSTVADAWKQAHVELPPPGTPVTAPADPSHLTPGQYAQFKSREPVMYMGNGKIWLDGQLQP…
107220	GC_00006438	Singletons	M01	hypothetical protein	K|X	Transcription|Mobilome: prophages	transposons	COG3311	Predicted DNA-binding transcriptional regulator AlpA
107234	GC_00006452	Singletons	M01	hypothetical protein							VQQVEKPVRYVEYRDRIVEVTPPPPDPAQAAAIVLTSPRACRVVLDSLTDAVTLGTLHRGEHAATVRAAARLLTALRAARLLT	VFLAELLAAEVDDRAERRRTRRIADAKFPRLKRLSEFNVDAVKTIEPAQLATLASGNYLNAGEPVVLLGDSGTGKTHLLIGLGLAACEQGRKVRYVTCAQLVNELVEAADERVLSRVVARYGRLDLLLLDELGYVQIDPRGAELLFQIITEREERASIGLASNLPFSEWGAVFPDPRLVAAIVDRITFNAHILETGTDSYRLRTSKTATRRKRAR
107247	GC_00006465	Singletons	M01	hypothetical protein							MATTLLLVESKPIAPQRVDEYHKWHEQIHIPEMLSVDGFVSARRWRADNGESFVTLYEIDTDVDTARANLKAALQGGQMSKPVAVETQPPPVMRYLSLVDETIA
107271	GC_00006489	Singletons	M01	hypothetical protein							MFGALAVQGLVNHRRKIAAAQRAATQWRWHQRCPVIVTTDRLICTTAEHGMLSFWFGTCTEFYPDLQQWTLTLGFDSTYPVRLSGPAAPALSLWSAYGVLGESWVDDPRLAALLS
107286	GC_00006504	Singletons	M01	hypothetical protein							LAAITVAWVAVPGPEPIAHAAGFGAAPSVISGNSPDQLGTWTVHYQRVDGGDPVLADQINDRLDAEANREVQQATWDGSTRRPWTFDAAGTMHVGLMTVSEVFVGQYNTNEPHMPIQSVASIVCDSRSGVPITWDNLFVDKQAGLTRLGDATAAALADVAPPDHVRDWRRQGQFAPVDTNFRAWISTAQGIELHFPEFQFGGGLKVVTVPWGAVADQIRPEFTAIMRG
107308	GC_00006526	Singletons	M01	hypothetical protein	X	Mobilome: prophages	transposons	COG4584	Transposase	PF00665.27	Integrase core domain
107317	GC_00006535	Singletons	M01	hypothetical protein					PF06067.12	Domain of unknown function (DUF932)	MAHELDTTDGQVSFANSRSDHWHRLGQSVGHVMTAREALQAAHLAGWNVRKMPLQVPQQPVLDDTGVTTPTPLAVPDFYATVRTNPINGRLDVLGVVGSKYEPVQNEASCELLDALVDQSGGAHFETAGALRGGRETFVTMKLPTSMVFDGKDGSQDRTDFYLAALNSHDGSSAFRFLVSPIRIVCANTQSAAIRSAKASFSIRHTGGARASIIEARNALKLSWRYIEAFEAEAAALYAAPMDTDEMRSFANTLLEVDSAGTEATVRHRRERASGIVKLWTSSPTIAPIAGTRWAAYNAVTEYLDHVMPVRGARTAADASTARALRNISTAGSAQSLKAQAFRLLQTL
107320	GC_00006538	Singletons	M01	hypothetical protein							MPTNWGRWVGRVPAESGVLPCLASEPASASTSTMGRNRPNAMARPRAVLYHSVLALSPAKADPLLLAAEVNAYNTSDKPCGPLLAMPARSPGSAIAIAVPVSTISGVTRK
107327	GC_00006545	Singletons	M01	hypothetical protein	D	Cell cycle control	cell division	chromosome partitioning	COG1475	Chromosome segregation protein Spo0J	contains ParB-like nuclease domain
107331	GC_00006549	Singletons	M01	hypothetical protein							VSSTVSAESLPGADPVGSAPAASAGKRDVWLVFWIVPAFFITFGVIFFALARVMPPPRPDVTTDQMAHFFHAHALTIQIGFGLLILIVGGAGAANGIIGYHMKRMTSGSVMAYAYMGAMSVGVLPGCLLVAFCFLTAVYRPSRDPQLLALLYDLGLLSYVGSLGCFSTMYFALAVAILYDKNHIFPKWLAYVSIWQIVTEIMAMPVFVSKAGPFAWNGSISFWLGVAVFGFWLCCVIVFLMKATQHQPVDEPPLD
107339	GC_00006557	Singletons	M01	hypothetical protein							MPGTTRAAGVIGPARPTGAAGVIGTAGPARAAGVIRPTRAAGTARSA
107342	GC_00006560	Singletons	M01	hypothetical protein							VSDRNAFGHTRGARRVNHIGDIVRGRPRQTRARLGVDSRNDVGIVHADDHHVIPAQPLRQPGAGDRGDRRGISQHKPDPLVRHARVDRQIRRPRLEHRQHRHDRIDRPRKQQRHTLTRAHPASHQQMRQPIRRLIQLPIAHRTAAEAHRHRIRRPGHTPSKQIRNRHRNTLRAGQNRLVTKLIQPHPLTHTQHIHRRQPPPRISRHRHQHPLQPPDQRLNGVGLEDVGAKFHLSGNPSGLTGVGPGFLEEEDQIHLRGLGVPEQRRDLQITQAQPGRGDTDLSGEVVPAQHHLDQRVVGQRAAGVDPLDEHLEGHVLVLVGGQAARSHLGQQFGHGGVAGEIDAQHQGVNAASYRSSMLAPSTPKMQSTPIDARYPTIWSTNRWL
107355	GC_00006573	Singletons	M01	hypothetical protein							MPMIRRQWCYAMEAAADLSFEQYRDALPPGAAPERAARLKKIQRLMDKFAVYAETIRTEAQALRTAELYWVSRDMVDVVLDASKSLPEWTPEAAMPAATGLLCWAKSAGTVASGVPTQEAVEKDLHNPEVTARPLDRDIATIVELPWDAIWWWTRPDGLLQLTPASRAEQNAAVLRMAHATSPLWGAHTIMVRPDIPRTDEANGTESAHPFVSALGAAWLLMSQTNVTETRTITGPPEPRPRPDPVEDTEDTDLARPPARPSTVTIVDMLKAQTRSRTADSGRTFTHRFPVSGHWRQQACGPGWSQRKPRYIGDYLKGPADAPLIAPKTRVHVLRGKRGAR
107370	GC_00006588	Singletons	M01	hypothetical protein					PF00823.20	PPE family	VPAGNTLPADFVPGSAVGTGVPAGESPTSPRDIARLIETGRGGAGQKTWQAVETSLRAEAKQLDEAAEQLGKAISTTGEGWQATSAEAATARMRALQSWYQGHARYVEGLAEQAKTHVQNFSKALHDVPPYRNVTDAERELKAAMQANAHSGGAHRVAVVHAQVKVSKLYQASTTGYSTYTFSEAVPEPKMPVPPPAPPIPDVAPAAPPASGGAGPAGAPQPQHSPKSAPLDPVQGGPGVGENLTGGPTWPPGAVDPTAAAAPLSDVLPESAAGMPSEVVPGIIGGVVGGLGGLLGGLAAAPQKALQGLEQAAGPMMSGLGQHPQGGQPQDGGDQSPESPEPPSGDMPSPGDLGAGGGGDTEPAGGGESPPAPVTDVAAAPAAAAPATAPSATTAPTEA…
107373	GC_00006591	Singletons	M01	hypothetical protein							VTSLSAFANSGVAGCPGDAVSGARMGPIGGASARPAGRRFVARRWALRRSAVARPAPGPRRSHSLLDGCRTRGRRPRVPARVADGCGAETRRDPIGSPPAPHRYKRTTSSQLRLPVAGMLDGFRRLAETRIVVNPTGRRRRGTLKEIGSSCLSTMIGGNDPSETSASAGLRARLXXXXSVQPESRRGRPFPTLSNPHRAHRLAARPQQRRRPGVAFGLCTGRAVGRLSALTPTILLASPTEQSLGEGSRA	MPRRPNIPPKDFPRPVTREYAGTRADAARWVRDVLRSQILEGAYGGLAAARPALPSESALAAELGVSRNAIREALELLRGEGLITRVQGSGTFVTGAKLRQDLNRLKGLAESLAGHRLPVENKVLSIRESTATPFVAAKLQLPENAPILFIERLRSVGGLPLSLDTTSLRIGAIRIDADLDKQDVFALIEQELGERLGWAEITVESVLADPNTATLLQIRTGAPLLLLHRLTHLRDGTPFDLETVRYRGDRCSLVTTATREDAPPQ
107376	GC_00006594	Singletons	M01	hypothetical protein							MVAQCTTSDPAVTKPDSPSSAKTPAVAARNESPSQ
107379	GC_00006597	Singletons	M01	hypothetical protein	N	Cell motility	COG1192	Cellulose biosynthesis protein BcsQ			VDTPPGTAQVIQEAIDIADLVVVPTGASPLDVRRVWPTLEITAHRPTAVLLTGVDLRTRLADEVKALLESEGVPVIGTRVVRREGIRRAFGTTPDHLYGYDDVLNELMEALVHV
107386	GC_00006604	Singletons	M01	hypothetical protein							MGSIPVNCPAIPMLARTSAGWRTTSYPATRARPDVGRISVDKMLIVVVLPAPLWPSSPHTVPAGTEKSTPASASVLPPNFFVRPSTSIAGALTVGVFHGAHRRVGGIGGKRPGAGHRPLPNRSPNPFAAGEFRMSGAKPLTSNPFRCAFRQTRRPFRGQRRVRRREAPRRSAWGPGFRPCRRPRRRSGAAARAPTAGFPRTEAADWPAAVAPAAATRTSVRAARRWWGS
107388	GC_00006606	Singletons	M01	hypothetical protein							MAQPHKGQRKLIMCRPAEAVYDEAKAEAAQRGISLSQLVADVLAYRYGREDLVRELDQNTEVLPLAM
107398	GC_00006616	Singletons	M01	hypothetical protein							MMPSIAVSGASPRSTRVRKPPSIALTPVRMRRRFCAVWPSAGAASAKVVSTVRLLRSTLIVCGSTESTVEIINAPPSSRAASFCGPCRLTRNSSVMARSFAGSSWVSSPLESASSCASDTGTEVWSSLITAPSVRAGPPVCCGRKFRYCSPAGDSAETLTTLLRGTRTVLLISAEASTPVAVKVTAVTRPIGTPRRVTSWLANSPPESRNSTLTAIVERAGLMPSDPTVM	VLGELTKETPNSKNEKEVYQQANQSLEKKFDMTLLKPMKYNNTYALAVKRDFAEQHGIKTVSDLRKVQSEIKPGFTLEFNDREDGYPAIKKLYHLNFKNVKTMEPKLRYQAVEKGDINLIDAYSTDAELKQFDMVVLKDDRKAFPPYQGAPLFKKSFIDKHPDVEKALNKLQGKISDEEMQEMNYRVAEKDEDPYQVAKDYLKKEGLIH
107407	GC_00006625	Singletons	M01	hypothetical protein					PF14355.7	Abortive infection C-terminus	MRQTVIDNLSGTELTATLRSYVDRINSNPDDAPLQVGTGKELDEATARHVLTELLGDYSASGNFPVTLTSTFTAIGMATPTELPKLDPDPHRAVHQCLFLLATAVNRLRNDAGTGHGRPGPPRKTIALNPAEARLIARATALVAGAMLDKLDGN		MVAASSYQKDGRAAPARLTAAASAADVLRAWGKLGYPRRAKRLHECATVIARDHGAVVPDXXXXSAATIHGSSAAGTAGRVGLDTPPCCQTPVGPPGGLGHPGIRTYDRSMDPLASIGYNGQPVRSPFRVVRPPIAVLVDLTVLFPRQPHRSGRYQPNGLQLHKVVEGRLSCWALCEQGDWWGLVTYPVAYGAKCRTVTHWVPAWTLRRKG
107412	GC_00006630	Singletons	M01	hypothetical protein							VAPVSSTVRTSAPGPGSAGAADSVAASMNLSRVRSLAYTSVASRPCTDAKSARRPCATAGSAFSRWLRLRTEGASKTARTGRWMSSAL	contains C-terminal SPOR domain|Uncharacterized surface anchored protein|Uncharacterized surface anchored protein|Uncharacterized surface anchored protein			MTVLSRGARVRRGGRRPGWVLLTALLVLAMGASSALVFTNRVELLKLAVILALWAAVAGAFVSVLYRRQSDADQSRVRDLKLVYDLQLDREISARREYELTVESQLRRELASELRAQAADDLAELRAELSALRTSLEILFDTDLGQRPALGAFEGEPQPERAYSEWERNGENPRDTPVDWVPSDRVTSAPQEHPPGRHDETAIIDVPEEPLMPPRPQQPAPLRRERPRYQEPPGPTEPRFEPRYQPPPAAAATPPPPETPPEPPREPQPEPQPEPQPQPQGRDWQPVGAEGQWLPPGSPGSNWAGADAESTGGRRRARHSGADEAWDGMPVEPVPPPPYAESGRRARSRHSAEYRDYGVRNFAPGSEPPAGPAPAPPPPAAATPPPPAAPAPSGPAAGA…
107415	GC_00006633	Singletons	M01	hypothetical protein	V	Defense mechanisms	COG5340	Transcriptional regulator	predicted component of viral defense system			MGNSCTVDGAVIDFTDTGSGPVVVFVHGVYVSGAIWQRVVAALGERVRCIVPTWPLGAHLPVGRDVDLGAGAAARRIVAFLEQLDLHDVTVVANDTGGGLVLAALGDPSLDVSRIASLVFTNGDSYEHFPPGQFKLVVQLCRRSPAVGRAVLAMLASPVGQKVFLRAVCRTRLSAGERAELFGAFLTNKSTRAQAATVTASLDPALTLRAADAIHRFDKPVAVVWGTDDKLFPFSDAERLARDFPQATLITIPRSLAYVMIDAPQELASAIVDIAGAS
107419	GC_00006637	Singletons	M01	hypothetical protein							VVCPDGIIPLGGNGSAPRGWMAMFLRPRKVSVRIAARLCAPIVLPGIEKPTSTRSPRITSELTNPTFTPAICTLSPTLIPPASVNCA
107420	GC_00006638	Singletons	M01	hypothetical protein					PF10935.9	Protein of unknown function (DUF2637)	VQPLFGRGRPTLPRTSTGTLARAIQHVLAHSLLHKITRATASGLGRGASHELTREILYVARRALFHAQLHARIHGTCHGLPPRITQAVRHGITVALPRPLSHGLFHAIAHARILSQLHLIGVPSVGALKLRRRGPRVSDERAVAFPVEPSAALRLPAACRACWGRGDAEVTSVETPRNGVARPADGDVGVHLLGGLVAENRLAVDGAGDGQLGALAAAPSGQGVGVDDEWRTLRLVRRSRTAAVWLTVGIASVSFVLSFNSLRSLAAMTAWPGWPSWLSPLLLDGLIVLATLGIVSLAPYRDQFRNRVFLWTVLGIAALVSVGGNGLHAWLSTGQLVSWMRCGSAGLACVPPVALLATTHILGILWRFDPVPPPDGRSELRDRALELAAQRMDRWQAAA…	LTLSQDVRFLGTMAQPLGYAARVNTARAFRGRWRQYRFWTGAEITDYDPIDPANIAQPDAAYRALHAGGRVHYNPKLGLWILSRLPDVRAAARAADTMSSADGVTRLRMAGPLLVTMDGKSHNEMRRHVLPAFTKAALESWQAMIDDLAAKLVGEVLDNPGCDVVQRLAIPMPMLLIAHMLGIPNGDIDDFRRWSTAAVKMADVDISRRGLTRLTSSIGGIRDIYRYFRQQFAVGGLKGSDTLLGKLLSVNASGSIDDDELFFFAMLLLIAGNETTTNLLGGMFDIFARHPEKFDMVRADHSLIPKVVEEQLRFSSPVQMLYRTARTNYEVGPVTIPAGARVLLSLGAANRDPQVFDEPDEFRVDRNPTEHLAFGFGAHLCLGAQLTRMEAQAVLRELV…
107422	GC_00006640	Singletons	M01	hypothetical protein							MRARMAAGSACTSCPSTVTRPELGVRVPASSASSAALRAAEGPMTAVMVPGFAVNEMPDSVSCPSTDSPS
107435	GC_00006653	Singletons	M01	hypothetical protein							VVVDGVVVVVVAAGPCAGELVASLTAAKTTAPSSSTPSAPKATSAAGRRYQGVGGSGGGRSSYPPYSPYPPPYRAAWVGSE
107443	GC_00006661	Singletons	M01	hypothetical protein							MSCQCRRRARAGSAATSRPSTRTVPRVGVSRPTTIFAVVDLPDPDSPTSASVSPRRTVKATSATAVCRARAPSRNSLATPATSMTSSEPAGAAAGAGAVSRRTRCAAYSVRGAATMASAGASSTTTPPRITTMRDA
107451	GC_00006669	Singletons	M01	hypothetical protein							MSLEHLPSAIATAPLLLWLARLMGRRVRALIRTTVLTAGLLLLVAAPHHLPALGPLLHTLSPQ
107454	GC_00006672	Singletons	M01	hypothetical protein	L	Replication	recombination and repair	COG0433	Archaeal DNA helicase HerA or a related bacterial ATPase	contains HAS-barrel and ATPase domains	PF12846.8
106536	GC_00005754	Singletons	M02	cell division protein WhiA	K	Transcription	COG1481	DNA-binding transcriptional regulator WhiA, involved in cell division	PF10298.10	WhiA N-terminal LAGLIDADG-like domain
106540	GC_00005758	Singletons	M02	arabinosyltransferase domain-containing protein MAPK10	M	Cell wall/membrane/envelope biogenesis	COG1807	4-amino-4-deoxy-L-arabinose transferase or related glycosyltransferase of PMT family	PF14896.7	EmbC C-terminal domain	MMIVVVGSGASPAWRNLRLPLSAIPAAATQVRLVADDEDLAPQHWIALTPPRIPQLRTLQDVVGSKDPVFLDWLVGLAFPCQRPFGHQNGVDETPKWRILPDRFGAEANSPVMDNNGGGPLGVTELLAKATTMATYLKDDWSRDWGSLQRLTPYYPDARPVQLLLGTATRSGLWNPAPLRH	PF00082.23	Subtilase family	VRVVRLLAVSALTMLPVFETPPAHAVSPPAVEDKWLPKPARPAPPWPTAQREVCATLTADSGPGPRGPAGGSDLSAVWQLSRGAGQRIAVIDTGVARHRRLPGVVPGGDYVSTGDGIQDCDAHGTLVAGIIAAAADPKSDEFSGIAPEATLISIRQSSAKFGPAGNRSGGGVGDVDTLAQAVRTAADLGASVINISSVACAPVASAPDDRALGAALAYAVDVKNAVVVAAAGNTGGAGQCPPQQPDATWQTITVAVSPAWYDDYVLTVGSVNADGAPSAFSLAGPWVDVAAPGEAVTSLAPEPVSGTSYAAPVVSGLAALIRARFPALTARQVMQRIEATAHHPPAGWDPLVGHGTVDPLAAVSAETGAPPPAPRAAPVPIAAPPPAPARDSRARDVAV…
106832	GC_00006050	Singletons	M02	peptidoglycan hydrolase RipC MAPK10							DDPFLHLRCAGAGGADELLRPDLRRPPLL
107426	GC_00006644	Singletons	M02	tRNA (adenosine(37)-N6)-dimethylallyltransferase MiaA MAPK10							DRRARRRRRRRAAAAGPRADLRGHPPLRAPAAVLVSARPPGALARRRRLQPAPPRRRRPGGLAPRIL
106583	GC_00005801	Singletons	M02	hypothetical protein							VAADGRDPLGGGQLRPHAQQVDREARRDELVAPGAEV
106595	GC_00005813	Singletons	M02	hypothetical protein							MTRSCPSEPVATRQPSLSSPTRFSAGTRASVKNTSLKSISSISHIDANGRRTTPGVSVGISSTLIPLCLGAFGSVRTNVSSTSASWAPEVHTFWPLTTKRSPSSTARVFSDARSEPAPGSLMPSEAVISARRIGTAQRCFCSGVPKLNSDAAMIPTPCGLKL
106599	GC_00005817	Singletons	M02	hypothetical protein							GDRLHRGEPGAGRLVTAVQVALAAVAQRGRTQVRRIRRVVV
106603	GC_00005821	Singletons	M02	hypothetical protein							GAGDQRDRGGDGRVLQPQDARAGGRAQRVDPGLRDDACPPAGANVRQQRGDGVGLELRRDRELQRGQGVVDEPAAAHALVQQAHRQRQRVGPADGLRRVGEQLGAGDEHLLLGV
106651	GC_00005869	Singletons	M02	hypothetical protein							AAGRDARDGVLVAAPAEDDGDADPLAGIHNL
106685	GC_00005903	Singletons	M02	hypothetical protein							VLTPPAAEASSRTPASACSLTPGRNSETAAASADSATAMDSRSATISSAVLTRRAARMASSPSTSCALGNTVGSSCAKTGESASVPTRRAVWLPSMRRSAATVLAGFHEMP
106696	GC_00005914	Singletons	M02	hypothetical protein							MGAMVGEDVHSFTIPLARSRRWRTVASVPAESTSSSVLAKLRISSVSIGAA
106705	GC_00005923	Singletons	M02	hypothetical protein							MRACSALAVKPANTTLCMTPSRAQASIAITASGISGR
106714	GC_00005932	Singletons	M02	hypothetical protein							MTATGALTTLVASQRPPMPTSTTATSTGASANAANAIAVSTSNLLIAGPPAACDC
106740	GC_00005958	Singletons	M02	hypothetical protein							AVADLDGDDRPGNRRAARCRADHLALLGAAVDEVVLVGDLETRFLDALPRRVDVQARHAGHPRPRRAVHV
106746	GC_00005964	Singletons	M02	hypothetical protein	H	Coenzyme transport and metabolism	COG1539	Dihydroneopterin aldolase	PF02152.19	Dihydroneopterin aldolase	MADRIELRGLRVRGQHGVFDHERVDGQDFVIDVTVWIDLVGAAASGWSTNGLPARMCTWPVSSPGTSLASSVNRSAMRGAPRIWATASASSLDRCSTGRASSGSSRA
106812	GC_00006030	Singletons	M02	hypothetical protein							VSAAAIVGPTPSTAASRSVDADMIESRSPNSVARARAAVGPTCRIDSATKTRHSATFFAFCRFCSSRVPFADNVPALVRNSSVRSRSSSVSANKSPSSAITPALSSAVAAS
106865	GC_00006083	Singletons	M02	hypothetical protein							MPRNPSRIHGVTALRMVSAMLSRCRGSMANVRSSALRNSGWLATFWAALCQPGTFGLLLSSSFMLSTASSTHSMPSPSQHGEAA
106872	GC_00006090	Singletons	M02	hypothetical protein							VIIVADARLFARVDGGGEIIRWGLQGLGHIAAVFTGAAAIGDLLGVLDAGEPGITRFVVLLVGWGHVVVAGGR
106891	GC_00006109	Singletons	M02	hypothetical protein							VLRRRLPVDLLGAGLLQFGHHRLRAGGQGLGGGLGGDDVVGVACGQV
106902	GC_00006120	Singletons	M02	hypothetical protein							VGGVGQLRAAGGPGDALAQGHHPGQRLRRGVGEVDAVPLRQHQRVAAGERADVEDRQV
106918	GC_00006136	Singletons	M02	hypothetical protein							VGGRTTNTMDDSAAVRSGSRARASASATAVSGVSTTGLDVIRPPAVSGEWVSRRRTEAESPGSIRFSSISASVGLSTPSRSAASSGSISSSTSADRSVPSCESTSAWSSSGSSCRMSASRSSLSALSTS
106958	GC_00006176	Singletons	M02	hypothetical protein							VDQPPVGRVASADLLAQQQHPPRPRQADQPGQQPGGSRVGAESSLDERLPEHRIGGGDGEVGGQRQIAAEPHRPAADTAHHRQLDAGDELDHPVRGVGDAAHQITGARAGPARIVDGHPVGAGAEVVPGADDVHGAQRIVGGRGGQRIDQCGDHQLRQRITPRRAIEREAQHRTLAVHRHRTLGCGRVGPLTHRRIRPFFTDTVTHTVGNTIDTLYKLARIRCLRNNPGDSATRAGGDAQRSDEEERRR
106976	GC_00006194	Singletons	M02	hypothetical protein							VKHPLSQLRRAGPGVGAADVGVALLGRRQRGAALGTRCGHDEFAFGAVAQVDDRAQHLGDHVAGLADHHGVADQHALALDLGGVVQGGQPHRRPGHLDRGHERKRGDAPGAPDVDADVEELGLRLLGRVLVGDRPPRRARGGAEPALQRDVVDFDHHTVDLVLQVVAVLAPVADPLLHRGQPAHPRGLFGHRQPPHAQRGVGLVLGFRREPLGAADAVADHPQLAPRGDGRVLLAQRPGRAVARIGERRLAVFDQAGVERLEVGEQEEHLAAHLEQRRNREVVAGREAFGHVVDGACVERHVLADPAVAPGGGAFQPAVAVDQRQGHPVDLELAQVVRVLADLVLDAIAPGD
106978	GC_00006196	Singletons	M02	hypothetical protein							GEVQLARGDLGQEVLLLLVGAERHDRRRHAVDRQERHRRAGDGGLVGEDQRVHRGAVLAAVLLGPVQGQPAVLAHLGDGFAI	MRETFRKRGPRRGARRPGSAGPRLARPSGNMRPPSPFALRASGKGLTARRRTVGGVRSEGDTWDITTSVGSTALFVATARALEAQKPDPLAVDPYAEIFCRAVGGTAADVLDGKDPDHQLKTTDFGENFVNFQGARTRYFDNYFARTATRACVRWSCWRRGWTRAPTAWTGRPRPRSSSSTSRRCSTSSVRCSPGPAPSRAPSDARSPSICARTGRKPSATAASTRPNPRRGSPRAD
107035	GC_00006253	Singletons	M02	hypothetical protein							MVTTTVQMPRASGMAAAASDPNTASSTMRMTGRFHFSAAAMSCLVLAAAAALSAPCPMT
107054	GC_00006272	Singletons	M02	hypothetical protein							MVNGASASSRVALISSHIRGRSAGRGCEDVGHINTIPEPAISTSPSRSKDNTCSPSPASTKKAATAACIVVTGRPRKIPRAIQATATRTVSDQASRSA
107062	GC_00006280	Singletons	M02	hypothetical protein							GVSRVERASAVLDVGDVLVAEVLDRRHHRAGGAIAQRAERLSQDGVGDVQQLVDVLGRALTGLQPFV	tetR family	VAAGRERFDTKARRTAQAEATRAALIDAARELFVEKGYHDTGTEEIVLAAGVGTRGALYHHFTDKKALFEAVFLTVEEELVMAAAQNLTGDADLSALDVLRRGLLGFLDASLTKPVQRILLIDGPVVLGWQRWRELESHYGLGAINAMLQRAADEGDLAAAPSIDVLAHLLLAAADEAALFIANATDQVAARDRAVHTLDALVEGLRNTDRATAND
107071	GC_00006289	Singletons	M02	hypothetical protein							MPPNPPRPGNALAAAGAAPPMAPTDLAIWVNVLAIPVLKYGNPSVL
107078	GC_00006296	Singletons	M02	hypothetical protein							GQLGAVHLGRRGVGRPQGVAVGGGQLPVDQLEHLGLGVHPGQVDLHPLGVDEPGAAGVLGVLRPFPHLAQRQI
107108	GC_00006326	Singletons	M02	hypothetical protein							VRQSPHHRQIVRDEQIGQPQLPLQPQQQADDLVLGDDVERGQRFVEHHDLRAQHQGAGDRDPLAFTAGELARPPVQLVVAQADTGQGLGDALRAAGPVVHPVGPQRAVQDLAHRPARVQRRPRVLVDELDVLPVPAPGPRRQRGDIAAQHPHRAAGGGEQADDHFRRRRLARPGLPHQRQRLAPPDGEGDLRHGGVPGPGTEPEFLGDAGDLDDVLGAGGRGGRRRGREPADEMRGVLGARGRDDGLGRRVLDDDAAAHHHDARRVIGGHPDVVGDEDDGGALLGDQPIEHGQHVPLDGHVEGGRRLVGDQQPGVEGERDRDEHALAHAAGELARILFQALRGAVDLHPVQQLDAAPPRLAPGQPLALQGEDLGDLGSDAAHRVQRRGGILRHQSHGAA…
107137	GC_00006355	Singletons	M02	hypothetical protein							MSTLPGRGRTPLITAIELRTRSSCPCASSQSRVADALRAPSMDAELTTTRASAFSSTDFITECSSPGPQSVSTRP
107155	GC_00006373	Singletons	M02	hypothetical protein							VTLLKRYSPPVSGSSKVTVSLPIPSSVGTCMYWKNMNAIATTDASAKMVS
107160	GC_00006378	Singletons	M02	hypothetical protein							MSKLLTSTTTSRPIGMGRNVCPRTAESFHNSRRRSLQPTTAMRHPWAWQVTAKSATSSGKWASSPIGSPLTTAIPSRVR
107195	GC_00006413	Singletons	M02	hypothetical protein							GGRAGVALRDERPLGAGREARAAAPAQPGVLDHPDDRVGLHRQRLLHRRV
107198	GC_00006416	Singletons	M02	hypothetical protein							VRSSDQPARAAASGSMDWRAVIPAGSKAAAQKANTASSATSMAAAPKIQAVSGTAVTAAPDSQSQTSDTRRRPKESTAVPAINVASTNGRVMAAATIDASVALCRCCNASHGKATIDMPVPAVASSVANKIKRAGPRLVSGMGIAGRM
107250	GC_00006468	Singletons	M02	hypothetical protein							MSTTPFISTANIASNDPATAASSSAATGRSAQTRAPSKPSTNSGPITAATTSQVCSGARC
107262	GC_00006480	Singletons	M02	hypothetical protein							VGALLRGDVDEHRVAAEFLWHQTVFGELPADLLRVGTLDVNLVDRHHNRHVGRLRVVDRLHRLRHDTVVGGDHQDRDVGGLGAAGTHGGERLV
107273	GC_00006491	Singletons	M02	hypothetical protein							MPVTSPTGRVARGGLPAPSSRSAPIAKKDKAKQPAVTHIVLMPPSVAISKPPSPGPTMKARFSIAS
107276	GC_00006494	Singletons	M02	hypothetical protein							VCRSASRLYLSHSALESSGEVDTYLAADAITSCGWRTAITAATSNPTRRAASNHRPGRAVIRGSLTTTSGAAGSVDRYAVISAMHAARSAAPKAASCCSRSVGSYQLLSWRRRIASLSMMAARGSQ
107285	GC_00006503	Singletons	M02	hypothetical protein							VEPLHRHHAHRAPALRVVGVQRDPIPQIMKRHSEIGDRRALLLMHGAPDGARLGRRPRHVEEQQHRQVAAAPQAVQVHRLVGHRPGPYLDSGLHRGVDVDVVALRLPVPPVQTHAQSRERAAHRDGVVDGQRGPRRDGRLDLAHGAPGGPVTPARHVPFRIPHPVGGILVVPLVGGGRRQRGDGVGTALSGIGAMRGAVRARRPAAGAGLARRRQQLLQPLAEGAAPADRAGEQVRVVRVVDRRVVELREVGGPVAPRDVRGCRLVVGLVRPGGPPACGKHLPRPDHPEFRRRVGQRHPCGGQRQRRPRGIAAAGDATVAQGRQHAGQHRRVGHQGAVAFDGQVALGQLAVPQQPAHDVGAQAAGGDHRRLHR
107326	GC_00006544	Singletons	M02	hypothetical protein							VLFGDDAGCAPGDLEQFVAGGVEVFAGDTHRGVDEVSLLVERGVVVLVAVGGLVIAALRGGGDRGIELGEHSVV
107381	GC_00006599	Singletons	M02	hypothetical protein							VNSLTRSALPLPANLSIRLLPTRPTSSSSQRANAFCENAFDTSDRSRPCTGSSIPSITRSPSTGPNAAMTAADENVSLSRSICWASSWR
107409	GC_00006627	Singletons	M02	hypothetical protein							MFGDPLRSLGLCSAGTFAGVLGSAGRLLGFCAGQVRGRLSVLAGLLGLARALLGHRAQMVGLDQLHRR
107417	GC_00006635	Singletons	M02	hypothetical protein							MGSRADTRNRLSPRSSIGAVSAWSYSSAISPTISSSTSSMLTSPAIAPYSSTSSAMWFRSRCISRSNASSGLESGTKTAGRITCDTGVARPLPPGKSACCTRSLRYTTPTMSSTFSPITGMRECPLRTARLIAWLADLSLSIQIISVRGTITSRAGVSPSSNTDWIMRRSSAATTPRCWARSTTSRSSISEANGPLRNPRPGVTALPSTTSNRLIGISSHEMTCSGRTVVNAME
107449	GC_00006667	Singletons	M02	hypothetical protein							MVGDDLGDHLVHGVDLGQRVDVGAVDDVHQQIGVDDLFQGGAERLDQLGGQVPDEADGVGEHERPAVVPFGAPGGGLQGGEQGVLHQHARPGQRVEQAGLAGVGVADDGDRGHVAVQPAAALGVADLLHVLDLAAQLGHPLADAAPIGFDLGLTGTAQPHASPAAAGAATGLPGHRLAPAAQPRQHVLHLGQRHLRLALPAGGVLGEDVEDQRGAVDHLDLHRLFQRGQLRRGQFAVADHGVGAGGQHHVAQLGRLARADVGRRVGLVAALDQPLEHLGAGRLGQGSQLGHAGPAVGGGAVGPHTDQHHPFQPQLAVFDLGDVGELGGQPGDAAQRRPVFQGEFAGARLRDGRSVVAEFGMCHRQ
107456	GC_00006674	Singletons	M02	hypothetical protein							MASWASASSTVEAVVHTCLLSWPSREICSGRLRRSTILPASCTATSAAGYRSSRSSTTKPFSSTTSITLDFIVVTRMATPSTVNVTVLHTETAYPPANARTTSSPPTTSRNIGEGF
107457	GC_00006675	Singletons	M02	hypothetical protein							MVTPPARTPRTVAEAEDGENGPGNASDKLVARKVGKRGSIGVSNSPLTPSGPAGTGTTPSCAGASTAGRSATLASRQGSDTTRRPTVTRPRTASAISSTHSPHCHAGRKPHRSCSSAVSISGALSTGSSSAGAGRPSRSTGRRRVAAIRRNVVVPGAARLTVPLGISWLSTADSSSRSASSRCTNWMGRSTVPPGKAGSARTRRTQLSTLRPTTSAQRMVTDSSPEATSISSTRACCTASAADGAGASASLRGVSPPP
107458	GC_00006676	Singletons	M02	hypothetical protein							VNPNRLGCFVDAVEEAVGAATGTVVAGELAAARLANPAWFASEVAESEFDHRCEDSRRYLVEVTFG
107436	GC_00006654	Singletons	M03	A/G-specific adenine glycosylase MAPK10							AAAAGRRQPTHIGYRSSRVVSGCAPRSAVARPRRQRMADPGQRVHAAADAGVAGAADLAGLGAALAHPVGHRGGQRRRRAARLGQAGISAARQAITRVRHRDXXXXDVVPDDVDTLL
106580	GC_00005798	Singletons	M03	hypothetical protein							MSRSGVSLGGLWSSSTILRLMPSARAWLTTSSRPGMAAGGALTPVAATAALTIVMSTSTGM
106669	GC_00005887	Singletons	M03	hypothetical protein							VAISVTRGSSSRIRLGVNPFETSVRSRRWAGSSIARNDIVLEACGPRDAGSSETPYLLESVVLLRNPCSTS
106846	GC_00006064	Singletons	M03	hypothetical protein							GHRPDLRGVVHVRAAAELQRERAADLHHPHLLGV
106933	GC_00006151	Singletons	M03	hypothetical protein							MPMPPWTCWAVAATRAPASAAQNFAMRAARSAGRPWATSQAACQVVHRIASTSMKASAIRCCTAWKLPIGRPNCSRPVVYLAAMRSARSTTPSWIAHSATSARVSSDSTSPMPAIRSVSETRAPAKNTSACGSRFVVGTGRISTPAASAASRNRPTSPSSRTAGISIVSASWAAGTNSLAPSRRQFGPSRRAVVAGRAGSERPGSAKPAVRMRDPAITPGKTRCCCSELPCRAIESAPNTSVA
107020	GC_00006238	Singletons	M03	hypothetical protein							MRARVLVVDGADDHQQAGRQGHRGQHAQRDAAAADTVGQPAAVDPRHRAQQRADEGQLGGVQRGMLGAFPVLQEVDLHHLPEGEREADPGAEGGDVEQRDHMGVAFEQDRAHGAQLGAVVDVVHEHRGGDGHRGQEHQIHRAHPVRGLVSGGGQHQQADQLDHRHPQVGDAGVDGHGRALEPLRIERVDVGQRRRIVAAAQPGQGGAQHEKPQRQTGIGQQDDGADGGDQQYDRRESRPFAAAEGRDAQGVGDPGAATDQGGHRAQQQLVAGGEAVHGRGHEQRHHRPQGPDRKRHVVTGDGAQQVATGDPFVAGLPGRCVFRIPVRDAVVAAHPIVTFPRRRHAVVVRSPSKPVGRVRVWRPSDGVVEPGGTALTRGIGKAVAEPGFRRLCGHPERRG…
107114	GC_00006332	Singletons	M03	hypothetical protein							VDAAGGPPQRGEPHLGVGVAGDQHRRAVGDVDDRRPPRLADHPHRVRDFGDQRAEPLHADDGDRVAAPVQFGCQKRFLPLGSAVDQAVGGDHDRRQLGAPAVRPPQSPPRGGPGQVRIRAVHAAPMLEQEGGVGARQVTIAPVRRVGEALRPGRRVLDAAFVDRQDTPARRVGPGLPVGRLAVTEELFVEGAEGVPGGAVDRQARRASRHEVLRRATARARLGSHRRHGRHPGPAQQLPGPGQRPQ
107123	GC_00006341	Singletons	M03	hypothetical protein							MWTSPVGLLIRPPKDDSSKTRSKGTSARPIAESKDACAAITASPNEAPATGTVTGMKLANQPGVTNSAGVLRWSYGVIAQYVSAPVSSYSAKAAQATTPPLKRAPAFVQVASNRSV
107171	GC_00006389	Singletons	M03	hypothetical protein							MPRSWAAGLAATAYGTDPPSPSAISATTAGSLPSLPRMSPTSERRSAAVIPPDIRCATTRTLPIRSAPAAALPAAARAEASRIRSSSFSAARSRSTRLATRAGTSSDGTFSDDASPAISARSLARCRNESSPT
107187	GC_00006405	Singletons	M03	hypothetical protein							MARARLPTSRTTRSRISAAALLVKVMASTWPTPTPRAAIR
107260	GC_00006478	Singletons	M03	hypothetical protein							MGRSSGANSSSSARRCGTIMQIGSSTSNRTGMNSRVNFQFMLKLELDQSVSTMPSNGDIASLGWLAGPRTNRL	contains SUMF1/FGE domain	PF03781.17	Sulfatase-modifying factor enzyme 1	MLTELIDLPGGAFLMGSNSFYPEESPVHEVTVRPFSIERHPVTNAQFAEFVDQTGYVTVAEKALDPKDFPGVPAEDLKPGALVFTPTAGPVDLRAWRQWWTWMPGACWRQPFGPGSSIEDRLDHPVVQVAYPDAAAYASWAGRRLPSEAQWEYAARAGTSSAYAWGDDVAPGGEIMANTWQGKFPYRNDGARGWTGTSPVGTFAPNGFGLVDMIGNVWEWTSTRYSAGHHPGRAAPSCCPTSPTGDPAVLQTLKGGSHLCAPEYCHRYRPAARSSQSQDSATTHIGFRCIAS
107272	GC_00006490	Singletons	M03	hypothetical protein							VGGATADGGTTRLTGGSGATDGAGGAWRFSIPVSV
107312	GC_00006530	Singletons	M03	hypothetical protein							MTGLPRRVCTGFSSGSAGSAAGGLAGSSKSTWATRASGRSGSSKLGSIRAVAASSMAVTVPPWAPGVKQKCATLSERPTFQASCTVQRLSSLRHASQLSLSWRSPRVTKAAVTVSSRVSTAGPSASIGCAAVASSAAR
107358	GC_00006576	Singletons	M03	hypothetical protein							VLAVGDVGGVAGEVHRNLAQRAQRGRGDGAAVAAHPHHEVPGLELFDVLVAGPAAVV	N-terminal region	VVDGAPTADPSEESTRSGDLPDRLRVHSLARTLGTTSKRVLDALSELDGRVRSAHSTVDREDAVRVRDLLAAQPSAEPEPAAEDAASGGPDAGIAGEPESRLLLETPDATERPHYMPLFVAPQPLESSDDDGDADETADSDDSDGDDDEQADRPSSRRRRRGRRQEHVRVAGGADGHQRARHPGQTADRQPDRHQQPAQAHPRRQDLVHSPVGLRAGAGDQEVPEHESALRRDRRQTHRDHPGAHQPGPGHRSAGQGRQAVVGGGRHQELRDHAVRPVRHRLRGHRAAGPRRQADRRRLCRRDDFAHQPRHHRHRALGAAADERPGRHHRRGRDGVPRRIPGGQRGTHRRTGHRQADHTDLDLRPPHHPGRGIR
107397	GC_00006615	Singletons	M03	hypothetical protein							VCAPVSGRGPRRAGHHAGADQERFAHLLDRGGLLAHRHRQRRHPDRAAAEAASQRGEHGAVQPVQAEFVDVVDGQRGLGDVTGDHPVGAHLGEVADPAQQPVGDPRCAARAPGDLLGRLGAQLDAQDAGRAGQHLLQLGRLVEVHVRGEAEPVPQRAGQRAGPGGGADQGERRHLQRDRRRPRALADHHVDAEVLHRQVEHLLGRPGDAVDLVDEQHVVLDQVGQHGRQVAGAFQRRAGRHP
107450	GC_00006668	Singletons	M03	hypothetical protein							MHQHPLAADRGQQPDLGRPDHRSGAHRDVAGLDVVAGSAHVGARGRAPVDPHPLSPAVGPPQRQHRVGQRGQRGAGLHPDGLPRLQPTGGARPCLDGSHHRQHQPVARVVDRVVERRGQALGAHLADAEHVDAAHRVAVDRGLIETGHRAFGDHFLGAHQPLRLGDRHTYRPRRHRGSRDPGLLLFHRTHSAPLCPQIRRAPRGARPAHCAGGASPPGTAWRCADPPSPAGPVTARTGLTAPPTTAANPGRSRHGPMQSQPQP
106533	GC_00005751	Singletons	M04	FAD-dependent oxidoreductase MAPK10	C|Q	Energy production and conversion|Secondary metabolites biosynthesis, transport and catabolism	COG1053|COG1233	Succinate dehydrogenase/fumarate reductase, flavoprotein subunit|Phytoene dehydrogenase-related protein	PF00890.25
106670	GC_00005888	Singletons	M04	GntR family transcriptional regulator MAPK10	K	Transcription	COG2188	DNA-binding transcriptional regulator GntR family	PF07702.14	UTRA domain
106678	GC_00005896	Singletons	M04	alpha/beta hydrolase MAPK10	I	Lipid transport and metabolism	COG2267	Lysophospholipase	PF00561.21	alpha/beta hydrolase fold
106712	GC_00005930	Singletons	M04	TetR/AcrR family transcriptional regulator MAPK10	K	Transcription	COG1309	DNA-binding transcriptional regulator	PF00440.24	Bacterial regulatory proteins
106744	GC_00005962	Singletons	M04	formylglycine-generating enzyme family protein MAPK10	O	Posttranslational modification, chaperones	COG1262	Formylglycine-generating enzyme
107050	GC_00006268	Singletons	M04	TetR/AcrR family transcriptional regulator MAPK10	K	Transcription	COG1309	DNA-binding transcriptional regulator	PF00440.24	Bacterial regulatory proteins
107058	GC_00006276	Singletons	M04	SDR family NAD(P)-dependent oxidoreductase MAPK10	I|Q|R	Lipid transport and metabolism|Secondary metabolites biosynthesis, transport and catabolism|General function prediction only	COG1028	NAD(P)-dependent dehydrogenase	PF00106.26
107144	GC_00006362	Singletons	M04	Limonene-1	Q	Transport and catabolism	COG4308	Limonene-1
107158	GC_00006376	Singletons	M04	PIG-L family deacetylase MAPK10							VALGRSGRPGGTVGPGPCGARAGLGGESQTPCRATVSQPIRAHRRLGPRAAGVRAGAVAGGGRGGFSV
107191	GC_00006409	Singletons	M04	tyrosine recombinase XerC MAPK10	L	Replication, recombination and repair	COG4974	Site-specific recombinase XerD	PF00589.23	Phage integrase family
107274	GC_00006492	Singletons	M04	Ig-like domain-containing protein MAPK10							ARRRGRGPQQRRAAADAGAERRLDAELGSVASGLRAQTHL
107338	GC_00006556	Singletons	M04	Tyrosine recombinase XerC	L	Replication, recombination and repair	COG4974	Site-specific recombinase XerD	PF00589.23	Phage integrase family
107411	GC_00006629	Singletons	M04	class I SAM-dependent methyltransferase MAPK10	Q	Secondary metabolites biosynthesis, transport and catabolism	COG3315	O-Methyltransferase involved in polyketide biosynthesis	PF04072.15	Leucine carboxyl methyltransferase
107414	GC_00006632	Singletons	M04	TetR/AcrR family transcriptional regulator MAPK10	K	Transcription	COG1309	DNA-binding transcriptional regulator	PF00440.24	Bacterial regulatory proteins
106542	GC_00005760	Singletons	M04	hypothetical protein							VVIVAYSVVSVGPYWLTISRPGAQRSISSTGQASPPSTSATDSSRSGDNAAAADGVWLSTVTPSPISKACRSSGDRTTSSGTMTSRPPRSSAPKISHTEKSNASEWHWLHTRPRPNRSSSEPSSWVTLW
106596	GC_00005814	Singletons	M04	hypothetical protein							MVGTAVYQVAPTAAMSSQKVCAENLPRAGNNTAPPDARVASSAASRPCPW
106610	GC_00005828	Singletons	M04	hypothetical protein							MPKVRASSGMIGTIRGPISLSRNTSLKVRTVAMVVATSWVPDPFFSAA
106632	GC_00005850	Singletons	M04	hypothetical protein							MFAGQRFQFRDYGKRTATSYFGFRLRDVGQDLLLHQRGGEGADEPELRQVFEHRAAPLRQRGRQVRAGLFEAAGGRRLHAGGLLGDEPTEIATVVGDVESVARRRRDQHRARVDPGVAEQLAQVGYVGVEAGPRPRRRRLVPQSGDQPIDADGVVAVHQQHGQHRALLGRAQGHQVAVDGHLQRSEQAELETLGHHRVRPAVRGVGWQGGHRGDCDARRPDSLRIRRARARPARRAGRRIAGSRPVSRR
106660	GC_00005878	Singletons	M04	hypothetical protein							AGGRRGLAEHADLFVDQQGVEVVRRAHHGFGDHHQPPAVQLGAEDLPHRHVEGQRMPLRPHALARQPRLGRQQLGDVTVAHRNAFGHAGGARGV
106690	GC_00005908	Singletons	M04	hypothetical protein							MATTRSGSPAEARSSAVVTVTTGTASASMKSIRAEGNPGSIGTYAAPVLSTARMDTTAPADRGTSTATRSPGRAPRPASTRASRFADESSSR
106703	GC_00005921	Singletons	M04	hypothetical protein	P	Inorganic ion transport and metabolism	COG3119	Arylsulfatase A or related enzyme			MPEQPNIVYFHVDNLGMGELGCYGGGILRGADTARADAFAAESLKLGHVPWSGVRAVACPRVALW
106719	GC_00005937	Singletons	M04	hypothetical protein							AGLLLGARRVGVVEIGAGIGGRGRRGALDRRGGGGARLGARGDDRRRGRGRRHRGKRGL
106721	GC_00005939	Singletons	M04	hypothetical protein							MRAATETPVPVHFSVHVQFIGGHRVAVVAVDRGHAQPHRGARRQRHAAHFDVFGGDPRGHRRRRLQADDLFDENPCLLWVVAKFLAQLRPARQLEQRKTDRRGHGVQPGQDQQVAHSQQFDVGEVALAGHHLRQHVGAGVLPALGDRVREIGQQLLGLLDVGLGDERLLADDGVFPVEQAVAILQRQAVEVHEHLERIQVREIRHHFALATVGQRGDHLCGMALQHRPGLAQRVRAEVRLQDFAIAGVLRRVKCQRQHWQRMSGRLQHRRREHLRVAQRRQHILPAGEVVVAVHEHHRSGVAQRLPPQTAIDAHRQRGKIQPG
106768	GC_00005986	Singletons	M04	hypothetical protein							VIARTTTTRRAPASSTSGSRCASIPPIANHGLPVRSSAAARTSAKPGAARPGLVGVGQQGPTQK
106783	GC_00006001	Singletons	M04	hypothetical protein							VLHHRGDRRVTQHPRVVGDPDLHVARGGIEITQHGLAVDLPDAHLAHRVRPQRGRRLAPPALRSGRPALPPGPVGEGLRGRPVQHDRIPAGETVGHDVHPAARRFLGGYRVVIAADLGLRAALIRGGPRGPRDRLPARPHRFGGHQPGALRLKAFRGRHHQVVAPVDLHHPGGQLRGARRGGVGQQRIADPGDAGVAHPGRVVDGRGVDAQGHRRIPAAESDALAREAVAAHLQQFGGKFHELTQVGGADPVIACGSAGSGGGADAQHLARRQRAHDGFRFGRRRVGARRGKPLRRKQSQCKRTPRDQSSVRGAHPRLTTERPAARRSGWCSAPRPCAGCHRR
106828	GC_00006046	Singletons	M04	hypothetical protein							MFSAVSPTSPPEMKRLTPSMCQVPSGCSMALARPAPPSEPASGSVSTMVAAQPRSTPSAAQRRCCSLPSKYNAWDMNGPRQKKFADGLAQISISLTAHASGGGAGIPPISSAMPSRHQPASLSAATVLASSSGTVMACSAGSNTGGLRSAKAKVSATGPSARRAASARMVRAVSSSRSP
106839	GC_00006057	Singletons	M04	hypothetical protein							VLVGFEDDAEIPCAGKEFLVVGGQQRARGVGAGAQRPVAAQLDQQPLAVQAHTGVGRGVDADELAAPQLVDLFVPEVQRPADQGALEAGDAADAGHHVHVGAGALEHRLRLVQRRAPAPPLDHPRIAGLGEGAGAEVRADQHGVGVLPAELRLGLGEREPVIDELLCLHVEFTHDAGVRAAAGQADQRAGVFGVDDGGAGPHPFLAVGAAQLVDVDQHLPLGRVGAVTVQRGAPPQPARVVSVAPEVVEVLAAADHVRDAGVGVEHLERLDAHPLELGVAEAGQRRLVAGAHPIQRLLAGDVLEPQVGVVLGGGIGAGVRRHASHCGRGGSVRCITQVNEE
106871	GC_00006089	Singletons	M04	hypothetical protein							VSSAVPGPRRATSISAVSRHAPGVRTVSPRPMSRRSTPRRFSATRATAPTRISLRPKDCSPRTVTRRPACSSSSPTRTVPAASVPVTTVPAPRTVKLRSTHSRTSACGSGGGSRSVSATSSARTRSRSVPIATGAPASEVAANRSVACATAGPGSARSALLITSSPCRTRSASNAARCSSDCGIQPSVAATTNTTAGTGPTPASMLATKRSWPGTSTKASRRPASSVHTKPKSMVRPRRCSSASRSGHMPVSRCSRVDLP
106874	GC_00006092	Singletons	M04	hypothetical protein							VAVQADETAHEIPGQQGALPGLRVHPHHGVLGAKVRLLERLAKRPLGVVHGVVAHVVIAVGVQRPQVFGQVPQRLGQLLVGRDRGGPQRRAAVAGQGDRPQDRGRRIVGGERHVGMPAGGLAILGVDGRDHRKVLGGQRRGGRVPDGGAQQPGELELPGVVEVVLVTEEDHLVGQQRAADLLDRGVVEVAAEAHPVHPGADPAAQLGDGYLTCHCRRPWLEEGTQNGCSQLTTNATVVR
106969	GC_00006187	Singletons	M04	hypothetical protein							VAARARHPRLRADVVVAATLGEQQQPQPGARPEGGRQQFRVTVGQLPHRRNLKIRKLFRGLGPHTPQRVDRTVGHQRHPVRVGEHEDAVGFGKAGGDLGALLVVADADRTGQAGFRGDDAADLFGDLDRVRRRHREVGLVPAPHLHRMPEVAQQPHHLVGRGVVGGRVGRQERHPRVWRAAAGGGAQRHARADAEFACLVGGAGDDLARFVRVAVAADDDGQAGQFGTAPQLDRRQELVEVDVQHPAGAHQLPHSLRARLSHASPNVCRVWPWSLSWWCT
107011	GC_00006229	Singletons	M04	hypothetical protein							MVSTPVNSGGRPDTVTPKTTSRVSVSRDSTSAHAICIRVLTVMPRDRVSAASRAVASAGIRNSVVRGNAVRSPPVASTEPSEAASRVGPGSPARCSRQTRWLACRSRPASQPM
107018	GC_00006236	Singletons	M04	hypothetical protein							MKRHGTTAGYSFAWAFLTLTGGDMYLQALAAITQYLGYRLNAVRFLSNRFLELSHGFGMGANS
107040	GC_00006258	Singletons	M04	hypothetical protein							LDAPDRFLDAVVGAARQVDLAKLGKHFQHEIVSVVPFDARYQGQQQIAGAGLVGR
107069	GC_00006287	Singletons	M04	hypothetical protein							VQRGDHRLRQVGAARPLGITQPVQSGRDAPAVPARTVLLLERHRHTVGVDPCGAPRIVQQHQRGQRVCLALVGQQRAQLGAQPNAFVAQVVPDRRRPRGGPVALGEHRVHAAQHVRGALAQQLGGRHPERDVGVANLVLGAGDSLTDGGLGLQQRPGDLGDGQPGHQPQRQRQLRRSVQGRVRAGEHHPQLVVAHRMRVGGIGARPNVVQHGGQFLSGTRGFAAQPIAGAVARDGDQPAARIGGHPVAGPGAQRLGAGLLDGVLGDGEVTRPPRQRGDGGSPLPAEDAVQVGHAPTGRRLPPAGAAAPWTRESWTRS
107085	GC_00006303	Singletons	M04	hypothetical protein	S	Function unknown	COG3662	Uncharacterized conserved protein	DUF2236 family	PF09995.10	Uncharacterized protein conserved in bacteria (DUF2236)
107086	GC_00006304	Singletons	M04	hypothetical protein							MPSKNLPGWPLSIRWNDSATAAAGADQMLTIPVARCSEVVPARAGSTQDSSASGDPPIQAAP
107113	GC_00006331	Singletons	M04	hypothetical protein							MHAETARGDGDFQAELERVVATLRRRALIACPRIAAAFGLVTAGPHRRCDGLEVGAGLGIQQPGQPRHPVDALRPQVQTAAAGAIDVAELAVGIEIVGDSPAQLGDHGGIEFGRMPYQRALSVRRGGAGDRTGQGIDRGAHRPDVVLADRARSDRRRQRRQLGVQRRAGQRTARSDAGRAREAAPEFSGADAQPRPQHGARHRQRPGLVGRVGDFAEEAVHQPPIGAVLGFESFGDVDPKASADQIRRGPPQHVVGSVDRVERGADALPRLFR
107150	GC_00006368	Singletons	M04	hypothetical protein							GRGPRRVRAALPESAVGAAARARRVAGALRRRRRRAGTARRGGPLGEPRPPAADQGDAGIAGGRM
107177	GC_00006395	Singletons	M04	hypothetical protein							APAVHRRDGGGAAVGDGGDRALHPLDLAVEDGARPGQRVARQQRGERSAHRRHVQAV
107252	GC_00006470	Singletons	M04	hypothetical protein							VATSESTATRVPAPAVSTSRRATAVGSGRAALPDASGLLAGLRAASWTDSAGCTRSSEPAGGRPGPVPAPPPAATANSGFPNCALRAGISARRQSPGPLTNA
107278	GC_00006496	Singletons	M04	hypothetical protein	S|S	Function unknown|Function unknown	COG2409|COG2409	Uncharacterized membrane protein YdfJ	MMPL/SSD domain|Uncharacterized membrane protein YdfJ	MMPL/SSD domain	PF03176.16
107284	GC_00006502	Singletons	M04	hypothetical protein							GVEFAGQLGELVVGLGQLALLDRLDRDRHLGVLAGVLARHQLGGELPGFVDGHPDQGLVQPLDEPAGADLVRQPLGGGAGHLLPVDGGRQVDRDEVPLGHRALHPGQGAEAGAQRLQFGVDVLVGDLDRVHRDLQGARVRQVQLGADVDLGGEGQLLPVLLLGDLDLGLAQRVHFRLGDGLSVPGGQRLGDDLVEHRLPAEAGLQQLRRRLAGPEAGQPHLLGQFLV
107293	GC_00006511	Singletons	M04	hypothetical protein							VVPNGVIATTTAEGPVRPVISSSVQPSVRSVSTRSAPASSGATSARLRPTIDLLPAARYPNNAPGGPPADQRRIESPWGDSTFTTSAPASANILPQ
107306	GC_00006524	Singletons	M04	hypothetical protein							MKHMCANRNAARPTRKDSVHHGRASTQSPTADSSSAGISQRRSRTCPCPAAASVSSNAIEALNAGCNTQCPVSSTPGGERSASTVR
107316	GC_00006534	Singletons	M04	hypothetical protein							MAATATPLGWRRARSSAVRAGVVTAVPSTTVISSDSMRSSQTRTPRA
107325	GC_00006543	Singletons	M04	hypothetical protein							GRRPVPRLRRDEEPGVGHARRAQHPFVENLVERLVLDAGGDDTQQVDRVAV
107348	GC_00006566	Singletons	M04	hypothetical protein							MSRKAGLSASRVRYSVRNCWSTEMPNKYSLVAPSGMPSVTTVNADTNTSPPS
107382	GC_00006600	Singletons	M04	hypothetical protein	D	Cell cycle control	cell division	chromosome partitioning	COG1196	Chromosome segregation ATPase
107394	GC_00006612	Singletons	M04	hypothetical protein							MTYPVPGSFGLIRCAGAASARPSPKTMATSSRERSRSATVWVNNPRMGRISLRGSCMNAATTMPTALPFVRMRESEPATCFLSAASVMYAVKPANSSMSSTTSGSAVLGVCERARPAILRPRLSSSSSKLVSSLAALASVVAMPLNSADPTDTSIPYLRSTANSRTVPALMAGPNPPAMPQKTEPLPAPEHPTVRVCRPATRRVHADPFSRRPTSTPVGSTLVGNAAVSASERHCFITNSTRTVPGPISVERAECAPTASRIAGTAFSRSSTVWPVRVRTVIRRQSPNMLTPRRRG
107413	GC_00006631	Singletons	M04	hypothetical protein							VKGPNPSRAAASEEKLTMLMVRPWKLLSATMILAWPAGTPLTSAPHLRATLRPLSTASAPEFIGSTMSLSHR
107448	GC_00006666	Singletons	M04	hypothetical protein							MLAAFGFESLGVVVGDMYFIDPDPLEGQETPERGVRLELRLVDRDEPQGSIYAGVPITFGRPVWRVDLFGSTESPPGTLDRAHHHPRFNGWEPSRRHFVPELSADPLSWLAGQLADPAAVLARAGVDPDEVSRADRAGLAAAAPEIVAAVKRLLDGVRDGTLAPAPEKPVAAARTGWL
106538	GC_00005756	Singletons	M05	CBS domain-containing protein MAPK10	P	Inorganic ion transport and metabolism	COG2239	Mg/Co/Ni transporter MgtE (contains CBS domain)	PF03448.18	MgtE intracellular N domain	MGSVNRVYIARLARILVLGPLGESVGRVRDVVISISIVRQQPRVLGLVVDLATRRSIFIPILRVAAIDPNAVTLSTGSVSLRHFEQRPGEVLAIGQVLDTVVKVNDPELPELAGVDVVVTDLGIEQTRTRDWMVTRVAVRPPRRLRRRGPVHVVDWRNVQGLTPSALALPGQAVAQLLEQFEGRKPVDVADAIRGLPPKRRYEVLKALNDDRLADILQELPELDQAEVLSQLGTERSADVLEEMDPDDAADLLGVLNPTDAEMLLKRMDPGDSASVRRLLTHSPDTAGGLMTSNPVVLTPDTAVAEALARARDPGALALADRLFAVPEAPHAGFFF	GYDVVIGIRPGKSFDQAKEDGFDVFTVGEAVQQSDVVMVLLPDEIQGDVYKNEIEPHL
106579	GC_00005797	Singletons	M05	TIGR03668 family PPOX class F420-dependent oxidoreductase MAPK10							EPAGRPLRRRLDPAVVGARRRSGHHPPRRAGPGHRLPAVAREIPSVSIGSVGRSGDRDRGAAVVRLGAL	LAEHCRHARYVWNLAVEQQRHWQPGRRAPGYNEQCAQLTEARAEYEWLAAGSQTVQQQALRDFAQAMRNFFGGTHRRPSWRKAGVHEGFRQVGVKPHHIEQLNRRLGRVWVPKVGWVRFRRTRVVPDGVKSYRVTCDRAGRWHVAFAHVPAPIAGPGDGSVVGVDRGVTVAAALSTGDLLYAPGLTRSEATRLKVLQQRLARAQRGSHRRARTKLAIAKLKARETDRRKDWVEKTTTAIARSFDTIRIEALDVRAMTRSARGSVEQPGRLVAQKRGLNRGISRSGWGLLAMRLQHKACGRVEQIPAAYTSQRCSVCGHVAVGNRKSQAVFDCESCTTGPCNADVNAARNIAAGRAVTARGDLGASRSTNREPQHCSPAA
107300	GC_00006518	Singletons	M05	serine hydrolase MAPK10							AARLRGAAAQRLGARFRAARRQGAALDRRGQLGANVRSFRPGGRLHLGRPRHRAGAGGAHRPRFRGVGDGPVAGDFGRRDIRIQL
107361	GC_00006579	Singletons	M05	Ribokinase	G	Carbohydrate transport and metabolism	COG0524	Sugar or nucleoside kinase	PF00294.25	pfkB family carbohydrate kinase
106561	GC_00005779	Singletons	M05	hypothetical protein							VSAGKKCSAASGAPTRWATLAASRCSFIPATSRSAPAASAASVSLLAAHTAVTRSVSCGSALIGFCTVWTKSVAVSICSRLSGP
106571	GC_00005789	Singletons	M05	hypothetical protein							AARRNRATRGRRDRLLRAPGAGGRIPHAGLLPLHLGGQPGTGPGRVRLGLEKADVLHRFVGRDVFDMAEPGAGARVGVPELGRRQARGLAVLPAAPRPPPRLVV
106576	GC_00005794	Singletons	M05	hypothetical protein							GVEALPDLAGRHLPRRFRVLPRGGDGVHDRAAALGAGAV	MMLQRLKRPVEEYNKIWLGTIALGVIAVIVAAIILVGHLSLGQSKYRGEFAQAAQISAGDPVTVAGINVGQVNGVALAGDRVAVTFTVRNDVHLGAQTRAAIKLTTLLGRRYLELSPAGGGELDHRTIALKNTAVPYNLQDTLADATTTFEQVDADRIAQSMSTLSQGLADVPDALPQALANVKALADIVAARRDQIGSLLKNVDTITAMVRDQKANLGALVIQGRDLLSEVTTRSAAVHRLLDSATALITLIKGILNDEPSIDAMLANLQKFSGNVAKNDAMLRAFLQSAPIAFRNMTNVSGSGTALDVNLPAGVLVDSWMCAISQRGKQFNLAQYFTNCSPAPDPFPGWPPPDPARLPR
106581	GC_00005799	Singletons	M05	hypothetical protein							MPRPDTQSSPGTHSGQSPPVSPTTRQTLLGSGTPNGSAVQSAGIGSVTSKIVLCTGVSVAPPRPANRRPGASARSLRTTSGRTQSPPVGTTRTEDSRPRPTSTSISSHPGMKCSTVTRWVSISRAHASGSRRCASSTTTMAPPVRNVTNTSITEMSPSRVDRARHRSAGPISKWRPMNSTVFIAASWVTSTPFGSPVDPEVNNT
106605	GC_00005823	Singletons	M05	hypothetical protein							MSAGMSWMSAETIRCPGGLGRSVSRMVALFCRGTTMCRPLATAPPITSTVATTTEMPMARPGSRCPVSTMPNMAPHMPISTATGTAMASASAHMLTGHG
106612	GC_00005830	Singletons	M05	hypothetical protein							VPAGHVQRRQAHALGVRVDQEHQCPPGRGGRCHDEVGDVGVGDVVDGSVHPPLGGRCFDPIGAQDRGHQRGVAGVPQRGGGAQAARHQRRQPPGLGVPGPEPVDGQGCLHAVVHRRRAQRPAGFGVEDRQVVQRAAGAAVLLGDGQAEDARAAQRLPQCGGAAVGVRFVQRSHQVQRVLGGQQRAQRRREVALFGGRRQFHLGGRVRVSVRSSAWRARAGR
106623	GC_00005841	Singletons	M05	hypothetical protein							VLVVVDQRGDVAVAGAVRAAVRRHRARIHRGPQRRVEQGAVGVLDEHERGHGLEHGDLHLLALPGALAVEQRHRRRVKRCEAGDLVGHDGAHVVGLDGVVVGGAVAVGSAPAVPVAVGVDDGGVDRGDVVVAEAELGDRLGAHRVDEHVGGLDEATQRACPGVGLQVQHHAALAPVDVDEHPAHAGRRPHRDVAGVIPLRRFDFDHVGAHIGHDLRAVRPHHHRGQVDHPHPGHRAAGASHAAPAAVRSRRAWGLCTKSLAMACTGPTLGAPDR
106638	GC_00005856	Singletons	M05	hypothetical protein							MNRSKNAAESTSIPMSALGSRRPDQSVTVMARVRVPVSSISTVAGRVATSVGSSATAAANGSCMCA
106658	GC_00005876	Singletons	M05	hypothetical protein							MRCQMSSRGKPIIAYSPQPAISTPPTGAYQLRVMRTAAGPGLSNGSTTDTMPPRNTPNRPMMMK
106672	GC_00005890	Singletons	M05	hypothetical protein							MAEIALGSDIPLDTSPGTSTASTTSSPPGINGMVPTARAAA
106674	GC_00005892	Singletons	M05	hypothetical protein							MTRLITIASVSAGTATGSAATSAIFHARCSLRGKSSALRRVRTSWMRINRTLRTRLNTVNAL
106697	GC_00005915	Singletons	M05	hypothetical protein							LANARTAASSGTSSAGVPTTSTTSAPTTQPTAKPTSERAGTIALTTRWIGTNASSSAHHQRRQRAGSHGPDTVSTAASIPIQRGSSSNCAGSVVSRSRTSKCHRGAANPVPLIDNKTMALSPAAA
106699	GC_00005917	Singletons	M05	hypothetical protein							VLEPRPGTPGGDQAGHPPAVAAAAVADARIHADLADEHVDGGHQVGVQLLGPDLAHRGVDVAAGIAGQRQQRLAVPHVTGRAPGRFQPLPHRHHQVGAAHQRRAAPRPAHGLVGERGQITRRAAQRDQVGAGEAQRLVGAAQRPQFAADRVGVDAVVGHPGRHHARGDRIVVEHPPHRGRVAHHGHPSLADKAEQGWSRHAANSLCCKLVDRRWPLSAYGDNR
106720	GC_00005938	Singletons	M05	hypothetical protein							GLRQALDDGRLADAGLADQHRVVLGAPAQHLHHPLDFLLAADDRVQLALHRGGGQVAAELVEHQRRGRAAGLGGLLALV
106734	GC_00005952	Singletons	M05	hypothetical protein							MPPMPGGSPEPRANTTSTSGHGSAPAAGAPGIGATQSAAAAVRTVNAARTWKLMACFLPGKRGFANPALPSWTP
106739	GC_00005957	Singletons	M05	hypothetical protein							VARASSEISIELTKLDLPEPVEPATSRCGILARFAEMKSPSMSLPRPITSGWWSRRVDGAVSTSASRTISRSVLGTSMPTADLPGMGASIRTLSVATAYAMFFCRAVIFSTFTPGPSSTS
106745	GC_00005963	Singletons	M05	hypothetical protein							AAGLHQVHQPAGLGEPDPQLALQHRGGAELAGHHQLDGLQEHVHVVADVGVDVGAFAAGFDGGDALGVLGFGLVLAGGDDGLDLLVGDEGALQPDRLGRAHRQEQAVAHADQLLRAGLVQDHPGVGERRRRERQPGRHVGLDQAGDDVDGRALGGQHQV
106749	GC_00005967	Singletons	M05	hypothetical protein							VMVTYAQVAAHPVGSGLVAHERDGAVVAAKRRARQREPAGGVAERLANGIAPRLGVAAVMDLVEDDQRPALLGAHPVQRGVRGDLSVGHHHAVVLRRDPRVAVGEPRVQRQAVPRRGLRPLHLEVLGGHHDGDLLDGALAEQFGGHPQRERRLARARGRHRQEIAGLPGEIFHQRPALPAAQRTGAVAVVVAGARIQAADRHRHRPPIVAPRRGQLD
106778	GC_00005996	Singletons	M05	hypothetical protein							MTPPTTHTITNTSTANSAGVLSIEWYHQENKPSPITADAAHTASSTRTNFHHLT
106779	GC_00005997	Singletons	M05	hypothetical protein							VQTWSIHGTGASDLPISSATNVRSTSVAPSPPADSGTAMLVAPMAHNRSHRFLSKPVSSAARTVSIGQCVVKKSR
106792	GC_00006010	Singletons	M05	hypothetical protein							VPTPRPDTAPKTMGRLKIGVNATNSTASAGPRYNGNQLSGAPSTGPTSTATAPRSAMAKTAAISAAPRPIVMRAATAASAAAPAIIIGCSTSRNCSTPKSYSI
106824	GC_00006042	Singletons	M05	hypothetical protein							LTCQTWLCANSRNGVIAPTATAELPAHHSAADLRAPRAVSSGSITPYTGTISTMLRLSRIASINASAYPTHRRGAPRRTAATNNTVSQTAAAATNAYGRASMPAHVMRGSRANTAPAHTAVRRGANCLVNTVTPAAAAPTARALGNREKNSVGGNSANQPCISR
106837	GC_00006055	Singletons	M05	hypothetical protein							MSRSRSATVSATQVAGRSISLGDHEAIASSWASPSMIR
106858	GC_00006076	Singletons	M05	hypothetical protein							VHPSARQRGHRRAIPDVLAAADQRVAPDPDVVEADIGRPGALLAHLGVLGADLHTRRVRRNQEDGDSGSLVVGRPGAGEHHEQVGDGRIGDEALLPGDHPIVAVGNGFGAQAGRVGPGAGFGQGEGGDDVAGRHRLEPASLLRLGAEADQHL
106866	GC_00006084	Singletons	M05	hypothetical protein							GVDAPAGREAQRDGDRVGHLCHRHAAGSLAGAGVGEQRADRALGVGAQRAVHRDALGREGVQRGLLSLDLLLGGGFGVDAQRDRGVEDQPGHLVRTRPGV
106869	GC_00006087	Singletons	M05	hypothetical protein							AHPLHGDRLAGRVRAEGGDALLLGEQLAQPFV
106876	GC_00006094	Singletons	M05	hypothetical protein							MCQLTSQMKPNSAQMIDVVKISTGRATQLGRWNFSPILSAMRVSHWMRWVRCAWPTHSISSVITTAASESPITWVNPAPRAGASATIVSSSDRIVVPPNRAGPPRRIRLSQPLITAK
106878	GC_00006096	Singletons	M05	hypothetical protein							MVDTVRQYAVGVENGLPACTTSSPPGASAWAASA
106898	GC_00006116	Singletons	M05	hypothetical protein							MNGQSLETVSRVSRRIWSATRSRGTGPSSAAGCDPACERALSTVLSAVSTTSELSWTRSATWSPAHTCQSLPDPQELGGRSTGSPTKPPAIASCRVPTRTPASGRARSTRANHVGPSYHQCPNSSVSNAATTCAGRPIRSDSLVRRLRTTSTKSATCRSTAWSARCGS
106913	GC_00006131	Singletons	M05	hypothetical protein							MLTRSLPSVARATVHPELGVPTTSSSGTNRSLKKTSLKSDPPVICRSGRTSTSGAFMSTITVVMPACLGASGSVRTVASPRAQ
106927	GC_00006145	Singletons	M05	hypothetical protein							GHHRVHAAHGQAGRRGHRVLFGDADVEQAVGELLAERRQPGGPGHGRGDGHDVAALAGV
106952	GC_00006170	Singletons	M05	hypothetical protein							MPRRRSTFSAASPSFLPTSGITCSARSSSRNRTAPGSKPICRAAASASARSCATSSVPEYDAPTTTTVRRAAATRGSSSMLASSSCSTKWSRRYSASAVVFNPRACRASPGTSNSLVTDPGVSTSRSQDMEWLRSSGSR
106955	GC_00006173	Singletons	M05	hypothetical protein							DGLVAQAFRHVAGHDALGQALDDRGLADAGLTDEHRVVLGATGEHLHDAADLVVTADDRVELALAGPRGEVGGVLLQRLV
106956	GC_00006174	Singletons	M05	hypothetical protein							VEVGGTQQERLVALVGAAVQQVGGLGVGAGDDDPGHPHDVELEARGVEPLDLLVGGHQDLAALVATLLGAGPLVLDVV
106965	GC_00006183	Singletons	M05	hypothetical protein							VRPAGPHLLPVDLPAALHPGGARLDRRRVRAGVRLGEQLAPDFVFAQRLLHESFDLPRGSVLDEGQDHPAGDAVVGPLDAGRAELLLDDQLLDGVGRPAPRFGPVRHHVTGLDELVELGVFVQGGDRGGVGADRGAQLLGLRWQVEAVVPDGAGGGAFEDVGGRRVPAEQGRGHHRPAQVQVRVVFPGEADAAVHLDVEFGVAHMCREGQRRGDRGDQVELVFVLARRAGGVPHRGDPGLGAHQHVCAVMLDRLEGGDGAAELLAHLGVGDGRVDTVRGPAHCLGGQQGAGPGQRRGPRAGEQVGVGHPHVVQPHPPGPAGRVEVVRHVDRDAVAVPLEHQHVVARGDQQQPGQPGAQHDPGLAVGRPVAQPHPAVQADTRGDGSVDQAGQQPRLLFCR…
106982	GC_00006200	Singletons	M05	hypothetical protein							VQPVTAASTLNWLSTSVMASAMTLFAALRFFGGSPATSRLSDGST		EVADLCEAKLEYHQALLPEFQTPDGSSADHYLWRVLEQSLQNMGLSKPDYMERL
106988	GC_00006206	Singletons	M05	hypothetical protein							MTASNRSGFGPRSQAIASPVSTRTRGLSSEPPLAARSVLRAISMTAGSSSTCTILEMPGWRSNSRAARPSPPPSTSTDRAPLPSAG
106991	GC_00006209	Singletons	M05	hypothetical protein							VWAPSSGAGPATRPGVCENQVGTPGKRTGPCGVSTVWNIPTALRCGSSNSAPGEFSGAAGISSSPNSFSHSAVDRSFMVSATSP
106992	GC_00006210	Singletons	M05	hypothetical protein							VLVEGLAAAHPQHEPALQLHGRGGRRLRDDRRVYPDGRAGDGGADRQRRRLGERADHRPHERALALLVVPGMEVVGDPQRLEPGVLRPLGLVDEFLRPELLAGKKVSDLGHGAPATRSAVAXAL
106999	GC_00006217	Singletons	M05	hypothetical protein							MSWLVAATGSREMPSDRASTFAEPPGTTATAGTGPVGSDPGRPSRPLTTPLTVPSPPCTTTRSTPSASAFCASSVP
107001	GC_00006219	Singletons	M05	hypothetical protein							VAPSAAATAGPHAGVCRKWVLVATTTQSMSDASRPALAIASRPASVAIEAVDSSRAANRRVLMPVRE
107008	GC_00006226	Singletons	M05	hypothetical protein							VLGQLATIDSRCELASRIPSITVAGKSGFEKSVLAGYFTAYTASDREPICERNASTKG
107014	GC_00006232	Singletons	M05	hypothetical protein							MKQLLRSVMSTVGDSFSDPSTSTLPAVPPRTMSAATPSA	LTQENQPSGLNLLATPELTRQPQPTYKTLRDNSPVMRIDGIGVLVSTWELVDEVLHNPQLYSSALTSGVLKNDRPLIPLQVDPPEHAKFRKILDPLFAPKQMKLLEPSIAALVNQLIDGFISRDEIDFAKEFSVPFPTQVFLTMLGLPLNDLPSLLAMKDGIIRPHEIVGKPLGHPDTDAHQAATAASIYEYFTQTVEQHKLDPRDDMLNWFLEAEIDGDRLTGEEILDICFLFLIAGLDTVSASLDCFFSYLARHPQLRRAIAGDQSSIPFVVEELLRWETPVMAVAREAKRDTELGGCPIHAGEQVLAMLGSANTDEDNTPGAGAVQFDRKVNRHFGFGGGVHRCLGSHLARIELRTALRLWHDRIPEYHIKPGVELDFTPGVRATQTFPMILHTGAD
107017	GC_00006235	Singletons	M05	hypothetical protein							MYFALAPGSPPASAQPRARTRYAVAAASAETPSPPCTCTAMVAAFAASSAMNTNAEGASSGRSSGSLSRNQAARRARLRPPCTVIAMLASGCEMPCSVEIGTPSV
107030	GC_00006248	Singletons	M05	hypothetical protein							MTPLAVVRSVGVTHLSQVVVISSSMMPAACAIIGTVAPQAKISTSRFSSIGLYSGSRPMPISTS
107041	GC_00006259	Singletons	M05	hypothetical protein							CDREDVHHRVVQRFPRGVRVEFLRIARPGADHVVGVMAGVQHDRGDLIQIADALPHPAGQIDQRLALVFGRVLLGVAVQDGALGLTGLGQRDPIGVLGTRQQPGDHAVLALPNRCGRTLFPHGAVDRLDGDLAGPGRRVRLPAGDQALARLPGGRRQVQRLPDRLIDGLGIQPQHGAQAGGHGRAQMRDVVDLVLVQADSPGQVDLDLVTGGDAADQVGAADPQVLGDGHQGGNVVAGMRILGGQKRVVEIQFAHRYPVGPGRPLRGVVAPDPENLGALGRRGMRLGLSPRDGHRAPEHRRGRHRRVVD	MLSGVAVVDDLDRALALVAEHPRLRAVTLDGDLVGAGWVSGGSDRKLSTLEVTSEIDKAGAELAAAEAQVAQLSAALSGALAEQAARQDSAEQALAALNESDSAISGMYEQLGRLGQEARTSEDEWSRLLRQREELEAGRTQTVAEVTELENRLRNAQETPQEPAAEPVNRQQIAAALALGAQGAWTGSQWLMVEESSNTPVQQAAYAKAGSRDTVRSRSFTGKPARMLRNDWTEAWEAPGNPKPLGMPLQYMVSGMAVRATNKYPNESVDVAFNPVGQVVGQFTKVEKTATVIERWVQEYLEATNRLDELNEAASV
107064	GC_00006282	Singletons	M05	hypothetical protein							VPARSAVSPAFASSSTGLAGSHSAPPERAVEPPTYDDFSTISTDNPSSRAASAAAMPVPEPTTSRSTAVSATGSPAGIVALCVVTAKTVCRATVIPE
107067	GC_00006285	Singletons	M05	hypothetical protein							MRSRVCASGNRRTSRAGALSLPGSPSGEVRSRNRMLAMPATRNTPEPRLTTDTWMGSQ
107075	GC_00006293	Singletons	M05	hypothetical protein							LRAPRTVLGSFCAVLQYMSLGSSRTVSSAGVRINGGGRNPTAHGGGSLRSSLKSSLAPSSCGPPPAAVVIAANSAGSTTSSCSIDLW
107076	GC_00006294	Singletons	M05	hypothetical protein							MVPAATRAAVSRALARSSTGRASSNPYLSMPA
107099	GC_00006317	Singletons	M05	hypothetical protein							MAPPTMVPPSRPNMVSRELTRTRSMLGGITRGVTALRSTENDFDSTIMASAHGYSTIDG
107154	GC_00006372	Singletons	M05	hypothetical protein							AGTLARVGVLLDXXXXRLRPLAHPAGRRGERRRRPGDQRHADAAAPGLRPGGTVHRAARPARSDDLRGGRRGL
107163	GC_00006381	Singletons	M05	hypothetical protein							VAQAVAELLAVAGVGDHPAGRGVHLAKVGAGPQRLPAGPLRVGDQPVDLQLPVGRLGQHEGAGHVGVVAADQRPEVDLDEVAVGQHRVGGAVMRDRRVGAGRHDGLEGDPVGAVVEHQRLQLPADLAFGAAGPQPAAVHQRGERGVGRLAGQPQQRDLAGVLDLAQRLDGAGGLDQLGGCLAAVQLTRQGVESVDGDHVALEAQGACARLGGAAGQIAAQRAFDGDVEVGGLLGGLGPVPAVGRQHRGPVVGEHQQRAVGAGESGQVADVDQVRDQQRIQSVGLESCPEPVPALRMCHGS
107229	GC_00006447	Singletons	M05	hypothetical protein							DGGGPQHRHRRQPPLDERDEFIGVAAVRDCGRVGADGDLHPGPVRGQDRGARLREHLGGLGLQLGRGVRDVHPLGQATGAHQEGAVLDHAGDRLVVDQKTVLDAVDAGGDRVLDRVGAVGVGGDAHPAPMRLIDDRAQLLVRI
107240	GC_00006458	Singletons	M05	hypothetical protein							VVPDPPWCTTARQAGKTAAWLTAGTIFTWSSGGIPVKSFGPLQINARSPTRAQAALITATVSAGELTGVLPKPK
107244	GC_00006462	Singletons	M05	hypothetical protein							MVPNAVPAPERSAAPISRSRMFKVNATNTVNGIDTNSVGTSDTRAIIHV
107248	GC_00006466	Singletons	M05	hypothetical protein							MRAGWPVGPAPXXXXQRGRAEDVAPARSTESPVALANWGDRWRVIARDGGVGQALAGVGAARVAATRLGAHRRTLATPGRAGRGEHRGGQGGRGARRRRRDPARTGRQAPGTGAVVERVGGRGPGRGADRHRHPRRVPVERHQGVVPGRRVLHACAGDRASRRRNTGPVRGDRDRPDRQGVAQHLVERGDGRQRHQAGAVHQHPRRRRRRPGRLSDPARLLARRHRRGRLLAGRRAPGRRSAVSLRGKPIR
107311	GC_00006529	Singletons	M05	hypothetical protein							MGIAHRHAVARPAQHRQIVGHVAERHHLLAGDLQRPGDLFDAGGLADPQRHDLDQAVVRRIGDVTLEADVLGQLGGHVGAARPGPANQQLDRRGAEQVLDRHLGVVRIQPGVLVTRRADELRRRRVVGAFPDPLDGQPRPRDDPRGELGQLGQGVDVQRAGGQHPVLRRVVDHRAVGAHRDRREAQRVDHRADPPRRAAGGHHEPRAAGHRGADRGPGARGDPLVVVVEQGAVDVAGDEPRQRHRNRPPRRPALNAVRSGAVPAG
107330	GC_00006548	Singletons	M05	hypothetical protein							VQHREVEGHHHLVGQLAIEVHTGPGRQHGGLVDHRPVGGNHFGGKDFGAGRGAEPGGELGQHRTAAQPHPGGSQPVANRQRRRSQLSGTGSRISARASGALARSSSADTSSGWACDRISACTRAV
107340	GC_00006558	Singletons	M05	hypothetical protein							VRVSAAAGSTQAMGSRPMLSTFAGRVPKLSATTSSPSRTMIASAIDPVGMSRGPDRLSCCGSNPASRLP
107352	GC_00006570	Singletons	M05	hypothetical protein							VVGRTRAVDVEPVEGGGGGAAQRGVQRHRVDGRVGGEHAQHGGQRRCDHARALGHPADGPVARMVQRNLFGHGVGGHDGLRGVVAAGQAAGHVLHDGAHPGEQLVHRQPVADQPGGAHRDLDGAGLGAPVRQRGGDGFGGGVGILEAARPGAGVGAARVQDDGAQRAGGQHLLAPQHRGGLDLVAGEHAGGAV
107364	GC_00006582	Singletons	M05	hypothetical protein							VSSPLIGAKHNRLNEKTVTRKVTALMLTPKLRAKVGSAGEMTP
107374	GC_00006592	Singletons	M05	hypothetical protein							VPVGVGPAGDALGDGVRRHQRHQRGEILGAGQDLGRLAGQPLVAPQPVRGFQRGVGVGVPAHLGAALHRLVAAAGLPELFDQLAVGHGDAVSVADPGGQPHRLRPERRAV
107395	GC_00006613	Singletons	M05	hypothetical protein							VPGVHLAQPRAVEQAADRHVAESAADKQFGELDGVEFAGVERVDRGVAARREGDPVGRGHQEQPGRAQHPRALDDELCLVPQMLDHLEVDHNIDRRVRQGQLREVGLHDVHPGVAAADVGHGGLVVVHGDHAAGDAGDHVRAVSLAAAGLEHVAARAMPGEPLVDHLVAAEPVVFDVQARDGALARQHHHRVAGRCGAGGRVRGNVGNQCAHCIGRLTRSVGFANRGKSGPAAQRRTGCRNLHSYQLWCEGIPHEVTG
107403	GC_00006621	Singletons	M05	hypothetical protein							MWVTPDRWPSIMAWPKSMYGAASLMNRRPAPLTMNCAGIIRSLSMNCMRPSGHWMAGNHHASSSKSVAAPTFWPARMPSPIAAGLPKLQSWSTSGSSSLRQARSWSKPPEARMTPNRAPMRCGLPSRSTTAPLTAPCGSVSNRTIGESSHSGTPRSRSASRIRAASDCPIAAIRSPNTRALTIRAISLSSTALPAQDCRIR
107406	GC_00006624	Singletons	M05	hypothetical protein							VRAEGRQHVGRRPLVGPVPDGTDPRDGQQAHRIDDRRERHGERVGSVRRVTGRERHVIGVRQLPGRPLRPHRGGAPAPRRVDQPRLGHLLREPFALIVFPQIFGLVPVFRCGQKASGAQRQPAPRVGAGLVERHDDGARDRVPLRGDGLFGGQVQLLGDLEELGHAVGRIGAQHQRPVAGKEHQRPGAARDRQRAQPTRRQHHRVDVAVAVGVPQQVLLPRGQNLLTRGQVLPGHREGLIAGDAPGTGFGRCHHRPHRGQVDDHHLVDEREHRTHPGLRAVVDQPVGVALRA	Ftsk gamma domain	AQVDEADMESDDPLYKDAYLFVIEQQKASTSLLQRQFRIGYNRASRIMDDL
107418	GC_00006636	Singletons	M05	hypothetical protein							VVPGGVGGEAQAGHVGDPVEHRPAERHREIAPAQAHRFQLHQRLAPLVQTGLGRPAAHRVDPRQHPAADALDQLRPGRDGLRQQQQRDEAAQGEQQRERVVLGAQQEGAAQAQQSQPDRLQHTGHHQLPGRHHGRGAPQPLLTEQEGGRQHRPPGQRGAQRVGGVEGGLRAQLLDVHPRRFEQRALDLSKAVHRRGRGHHRGQQPPPVRLVHAHPRLGQLVPAQRDLDGKHDGHHAEDHPAHPPVPAARGLLAREVKIVGGCVVRHVT
107430	GC_00006648	Singletons	M05	hypothetical protein							CRGAVLDDDHVRIRCGRTGVLPHRQVALPRAGHVQRPGDAIGTAHVGPAEPGGVGEDAGRAVAQHRRERPSAPXCSHRRNRLRGVRRTQGGAGPGVGAGAQGDAPVGVQGEPPDPPARRVVDRDQPAGQVVGVVAVRCRRDDQAQVAAVPGRDGGDHRGVEAGRGGRFGPVGADHPVVHTGGLQAVRQTGDTRSGRAFPDSVAGELDPDGQRNSH
107432	GC_00006650	Singletons	M05	hypothetical protein							MEMASAIRDAGTSMRDGALQLCPELGIMLATPARTASAKPPSSRTMLGLFPPSSWVTRLTVGAALRATSTPARVDPVNDTRSMSGWLARAAPTPGPSPLTRLNTPAGTPAAARISAKMYDENGATSDGFSTTVQPVASAG
107445	GC_00006663	Singletons	M05	hypothetical protein							VRPASAGPAVRPRCSSVISSGTSAPTRPPISAVLTASTQVDPTEPSRNANTTYSAAADSPPTTPSSASTVMKPSAARASSGLASSAPTPSAAM
106555	GC_00005773	Singletons	M06	non-ribosomal peptide synthetase MAPK10	Q|Q|Q	Secondary metabolites biosynthesis, transport and catabolism|Secondary metabolites biosynthesis	COG1020|COG1020|COG3320	Non-ribosomal peptide synthetase component F|Non-ribosomal peptide synthetase component F|Thioester reductase domain of alpha aminoadipate reductase Lys2 and NRPSs
107295	GC_00006513	Singletons	M06	Fpg/Nei family DNA glycosylase MAPK10							DAGAAHRGAAWPGAGLAALAHRRPRRARPALPPLRRPPGPRPGGRPDHPVVPALSARV
106550	GC_00005768	Singletons	M06	hypothetical protein	S	Function unknown	COG1610	Uncharacterized conserved protein YqeY	PF09424.11	Yqey-like protein	MGAPARGQRVGDWVVDPQWWAARRDEAAAQVRRWAGEHDIAAGMPLETLRRQVGLPAAELVPKLLQGTGFEVADVVDTAIAQVAEEIGERPSMKQMGMVMKAATAIAAGKADGARLSAAVKERL	GRPGRWRGRRRGQGLAGGPARGPARGAGVVRRPQLVGGHRGHRPAARRPGHRGSAGRAGRVHRGGRRPAGRAAGPVCAHPHPVQHRRGRRPVRSGAAGDRRRPGPARRPLHFAGPAGARRLRRSAAVGAGRSARGRAVVRRRRAAHPAAAVAGRAARPGRAGQHRRLRAVPAGLASGRSGRILARARPFRAGRADVGDRAAGRGAAGGFDTATEVEPLVLAPRVRDYSPALLDELLATGEVTWSGAGSISGSDGWIALHPSESAPL
106554	GC_00005772	Singletons	M06	hypothetical protein							VPDCGLPGAEVVGVPVREAITSLDRAALALASWITTGTRGLRGETPRAAR
106566	GC_00005784	Singletons	M06	hypothetical protein							VVGDPRSQHQVGVQPALAHPHPVHVLAAEQLLLGQRVIEGRQAERRHLPVGARELQFAPQVQIVRAQLVVGGETHRDGQPGLGVLGKAPRVGGGVGVGQQVAGVRLVDPLGAAVLFGQRQPDVDVGAERSGDLGAQVVADGSAGDPAEHLAHDETEGGHVVALGGARLPPRLGGGQLFADVVPVGDLFPAHPGARPDHPGSVAHHHRQGDVLFARLGELGPVAGHRRLQVQLPAVGQLVHTGGGQALGAGQHRGQGVLLPGAGARGVGPAAPQIDDQRPVHPDGDGRADLTAVGEIALEGVAYPDEVRRT
106659	GC_00005877	Singletons	M06	hypothetical protein							MTLVPAVTYRPASTTQSSPSEMPSPALAPSRHRLPIEMTSVPPPDSVPMIEAPPPMSEPSPTTTPAEMRPSTIEAPSVPAL
106664	GC_00005882	Singletons	M06	hypothetical protein							VANGGRNLRRPIAMGIATSSARVGRLISTRQIPRSKISGPLARFSVMTTSPLSLPRCVGSAAGSRTRSTVICQPSRAPVTSTRAGTFFRLSPEPTNASAEIGSVR
106668	GC_00005886	Singletons	M06	hypothetical protein							DLLLLDGVHLRRARRRRRHRPAGNPLEPGQLVGQQLGQLQAESRPGPLVGRLLLHPEVLAHVRI
106763	GC_00005981	Singletons	M06	hypothetical protein							VWQSNRVRSIVALVAALLCAGVLAAPPSLAGPTVCDYPACTPGIMPHQVLGAPCDNTTYYVFGVDDSVVPPGAREETLRVAGEVAARIAATLRYLGG
106795	GC_00006013	Singletons	M06	hypothetical protein							VHELVHRHELDRGDVERLEVVDDRRVRQPGVGAPQLLGDAGVGLGHALDVRLVDDGFVVGRQRGPVRSPVEERVAHHAGHGVAQRVDHGRDPGVGVVAAGRDGLEVIGEQRLAVGEVAVKSLAVRVEQQLAGVAAVTGRRFERSVDAKPVALTGVDVGQIGVPDVAVDLVQRNPGLGAAAVDQAQLDLLGDLGEQGEVRPGAVVGRPQRVGAARPDGRHFGLVSTAACC
106819	GC_00006037	Singletons	M06	hypothetical protein							VPQQQQAVEGVLAEVVGGVDQHPVGGHAAADRPLGGRRDLGDHVVDHAAGAGSVAHPERAGARQRVAGVRAHQARPELRGHLRQRRVDAAPGVVDQVRTGRAGHLGHLGTPGVGADQLVRVGVAQPFDERHQPSDLGVGVDVLAGPGLDAVGALGHRPVHGRPGGVVAEGGAPVVERVRGAVDDRHDQRAITGDRTPAERRLHGSMVPGRPRARRARSHRRLRAACPRRPRRGIRRRTARSPRRGRPARTAGP
106822	GC_00006040	Singletons	M06	hypothetical protein							MPPARNTGRPPAAASACGRKSRAAVVPTRWPPASRPWAIKPSAPQAIAARACATVPTITNTKAPASRRCATSPRFSPNASTTTSTRASTQTATWRRRVKGSNRFTATARPGACSRTRWIDASSRPGVVMPSVPRPPAAATAAASGAPASPPPIPACPTGTSSRNRSAMSMPRHVTPQAPNRFRERGLGRWAGAGFRCWRPSSGRNLDHRWMGAVRSKGLPHNRKVTK
106831	GC_00006049	Singletons	M06	hypothetical protein							AQFGDAFLAGPLEFGGVLHRAHADDGALAVHQPRHRVHGADGAGVGERNRHAGKVFGGQLAVAGPPHDVLV
106867	GC_00006085	Singletons	M06	hypothetical protein							VQQPAAARPARHDPDQQAEFARRLARHAQRLAGVGELHGDAVLARAVIPQAVQPGGRVGGAPGGVDHQIGGHRGGFAGPAVGHPRPHHAPAVGGRDETRDAVLVAQGDVGNAAQPPADVVLEERPGRAVGGQSGGGAAARHQMPADVVVELREVLAVEVLGAVADHLVENTREQLLDRLGAAAQQGVQMPALRHTPPSAVGVGQRVALHHGDPVEEVGQRARGQQTAHARPQHHRVLTHLGRHVAAFPSC
106934	GC_00006152	Singletons	M06	hypothetical protein							VTSAPAVSSPPCARRSAISASVIAWLPPTGIGQPTECASVASINPAPAAVNEGIREMIWAATPVNSARASSPASVPQAGVPWASIRSPSRNADVGEFGSERLSPSSRATTSSERATNGPSNRRKDAPCSSSAQVRSRSR
107032	GC_00006250	Singletons	M06	hypothetical protein							MQRLDDRGQLGRVAGLQGRRVGAVAAERAGVAISVQGGEHVLELLVDLVDQVVVDLLQAGAQRRVRLLGAFHVAGKVDQVDVAEGLFLTGDLGVLDFFDQVAGAVGQVLGLVLQGGDDAVQFADVAHQLGAQRLGARGDRAGLPQVALDCVEAFPPDLAVDRGGLPHVDQIVEVAGVVADREAGQHESLHGGFRTLPVQPGFGVGRLRGVEVARLHGRVEGLGAVVELTDLVDDIGRIVLGALAEDGRDGARRRRRSFARHRQGLVLGAGPGAVELVGAAVQGEGERHRVQSRCQVLLFTDDALVAEQFDLADAGGIGVGHGEGDRPGGHVGGVQRAAVLAGAVGQGDLDRVAAAGLGLRSMVRVVAGVAACGHRQHRRRNENRCGPS
107186	GC_00006404	Singletons	M06	hypothetical protein							VAISSSATTEAVTASRVTLACVNAPAMSAPNAGPPVTCTCKSAAVQEHHGARARIPETVGDDLNAAGAADREGFGCHGHQVILRRPPAGPAVA
107242	GC_00006460	Singletons	M06	hypothetical protein							AGLVEAAHHGLELRDAGVAVGGVLVVRGEEAECVV
107253	GC_00006471	Singletons	M06	hypothetical protein							GEGAADLAGQQRLQPLLALLLGGEQVQRLHVAGVGRRAVERLGRDLQAPAGDLGQRRVFQVGQTRLGGQEQVPQPLLLGLDLELFHHRRDGVVVRAGLVPVLVVFGLGREDVLGHEIGQPLVV	PF08751.12	TrwC relaxase	MGRGLAALGRPVSRDPSDPIVADLWGVPDGSQVSEDQMKALFGEGLHPNADRITKHLTGLGLGRTGAIAAARLGRPFATSNKENQFITRLRQAYRDYNATVDADEHASIADDVRARIRTALGREMFTETYARPPADDRELSGFIARNSRAATTAVAGYDLTFTPVKSVSALWAIAPAPIARAIEECHHQAVAETLQFLEEQVAFARMGARGVAQVDTTGLIAAAFDHRDSRAGDPNLHTHLVISNKVQAIGADGIPRWLALDGTPLHHATVAASELYNTRLEAHAIAKLGVGFAETPAKPGKRPVREIIGIPTALIEKYSSRRAAIEHRVGELAKQFHTAHGREPTVVEMLALTQQATLETRQAKHEPRSLAEQRHAWRVQAVEVLGSQRALTAMLADV…
107277	GC_00006495	Singletons	M06	hypothetical protein							VTAWSSELATSSVFFTRPSPDGVNMPAMTVTFASVAMRRTPSAQGPSTGSAIGASGTPNRHMVASGNTTSRAPAPAARRVYSPTSARFAAGSVPLRICASAIRMSASLGPATMRAAAAARGGAIQLRRELRRFGRSTRW
107335	GC_00006553	Singletons	M06	hypothetical protein	R	General function prediction only	COG1524	Predicted pyrophosphatase or phosphodiesterase	AlkP superfamily	PF01663.23	Type I phosphodiesterase / nucleotide pyrophosphatase
107350	GC_00006568	Singletons	M06	hypothetical protein							MTPWMSRSSCPASSTAGWPATXXXXEGQHDPVDERQGGGRLVVDQRRVRCAAGRMPLGDDVAGQCVEPVRRLAERGGQFRVPAGQQREFVARLGTGQPRLAVHVHDDAGQPGGAGELGGVILGELGHHREVGDVELGQPAGHGVHQRLAGAEVERRGAGRDAGAVVDLRVADTVQPVAAQQFDCGVGELAAPLRGVVLSAGSDAPQSKTGRSWARWVLRGSGRRSTAWPARRRPASAARG
106556	GC_00005774	Singletons	M07	non-ribosomal peptide synthetase MAPK10	Q|Q|Q|Q|Q|Q	Secondary metabolites biosynthesis, transport and catabolism|Secondary metabolites biosynthesis
106626	GC_00005844	Singletons	M07	16S rRNA (uracil(1498)-N(3))-methyltransferase MAPK10							GRDAVLHRRAARRRLAGRAGRRRGVSRRHRPADPPRGTPGARRPRRRAGPLRGGARGARRAAGAGARTLDRGAAEPAGDRGAGTAEVRALGAGRRAGHRGRRGWVPGLAGRPVRGQLARSAGGQGFAPLAGGRQGGGPPVPPAAHPHRRRGAVHRVADVARIPYRAHWAAGAVVLALHESATDRLTDVPVAQAKSLFLV
106963	GC_00006181	Singletons	M07	NUDIX hydrolase MAPK10							ERARLGAGAADAVGSARCGPGFVAARGVGVRARPPRRVPAGVRARACHRVDAGARSHRRPGAADPAPPAGPVGAAGRALRRRRRHRRGGIARGHRGVRDRRAADGARVGRGARASGDLLAGAAHPASGSAIRRARAGRRPDRDQRRVRGPALVARRRATRGHRSSTARPIPL
106676	GC_00005894	Singletons	M07	hypothetical protein	L	Replication	recombination and repair	COG1194	Adenine-specific DNA glycosylase	acts on AG and A-oxoG pairs
106691	GC_00005909	Singletons	M07	hypothetical protein							MGAPPPVEGLPGRAVALPQRVVHPAVQAGDGLPLVEDRAQPVAGGLPLRRVGGQLLGLGGQRLLTGGLGRERSAATAASACSAMLASRAASASMSPSTVAVGSASASSEACALILRASPVPDASRSSIRVTSVARSSNRRPKWANAASRSPACQEPTTRSPAALISHTVPSSSTRPNRCGSLGGGGTTTGWAAGRPALTGRGPGRGPGRGAGRAESSRGWSPVMRSSLHLSHRPRGSVSRAPAARGGTVSCSRG
106748	GC_00005966	Singletons	M07	hypothetical protein							VFGGAAMLVLAVGCGGGHKGGPSTTSTTTPTTTPSTSVVPSTTPGGGGTVPGGPTGGGGPGGGGGSIPGVGGGGGGPGGGGGCVGNVCGGYP
106880	GC_00006098	Singletons	M07	hypothetical protein							GRNASVAYLRLCLDGQAADARLPGHHGGRRQLRGCPDRRHSCVRRARDLPGDMRPDPQHRVDRSACGAAGCGVPLARARRSGGAHHRRGARPAFPVRGAVRRAGPAAGPARLGGGGAFDGCPSRRAVAAAGAGAALARRHRPRRRRRGHGVRQRRRRAARLPAARAAGIAVADQSL
107254	GC_00006472	Singletons	M07	hypothetical protein							VLVAGRRPGGQGERRGRVLGLAAVGQRRLIPLDHGAVGVGLGGRKADGVGVGQLHRQPEQGELVGPDAAARGGGPGDRADGAGCRVPVQPGRPARHGLGVRRGHVGQRDGQRGGGGPGVRFVGHLEGDDGHGAAHRVVAAGVHVRRRHRGPGHRSQAQGGDGDQQARGPALARRHAGQLNPRRAIRSASMPSSCEEMAACGXXXXCSPRRSPRPPGR
107310	GC_00006528	Singletons	M07	hypothetical protein							AIPPLVQRHPHQRLADLDAGGLQGLLLGGRGARRAGHDGAGV
106551	GC_00005769	Singletons	M08	CoA transferase MAPK10	I|I	Lipid transport and metabolism|Lipid transport and metabolism	COG1804|COG1804	Crotonobetainyl-CoA:carnitine CoA-transferase CaiB and related acyl-CoA transferases|Crotonobetainyl-CoA:carnitine CoA-transferase CaiB and related acyl-CoA transferases	PF02515.18	CoA-transferase family III	VLDLTTYWAGAYLTCYLGAFGADIVKVESIQRPDGHRYSGAFAYEGDDWYERSPIWQGTNLNKRDLTLDLTSPRGLDLARRLAARADIVVENFSPRVVENFGLDYDSLTALNPDVIVVRMPGYGLHGPWRDYVGWALNFEQTAGMSAVTGFPDGPPCNPQGPADPGVRA
106552	GC_00005770	Singletons	M08	type I polyketide synthase MAPK10	C|R|Q|I|Q|R|Q	Energy production and conversion|General function prediction only|Secondary metabolites biosynthesis	COG0604|COG1020|COG1028|COG3321	NADPH:quinone reductase or related Zn-dependent oxidoreductase|Non-ribosomal peptide synthetase component F|NAD(P)-dependent dehydrogenase
106758	GC_00005976	Singletons	M08	WS/DGAT domain-containing protein MAPK10							MAAVDAQFYWMSAKIPNDEFLLYAFDGEPADYPAAADQLRRRADAEPALSIRVRDRGRLRYPHWVPAAVAPEQVVRHELAEHSWDGCLAAVAGLADDQLDLRRMAWRLHVFGPVHRGSVMTRSCA
107265	GC_00006483	Singletons	M08	cupredoxin family copper-binding protein MAPK10							GAARVVPLTGHGHRGRLHPHLLRRGHFRLRLLDSPDDARHGGGDGM
107294	GC_00006512	Singletons	M08	NAD(P)/FAD-dependent oxidoreductase MAPK10							DRIPNPLRRRRDRHLRQAGRPGAGADPGRAGQVQRRAAAPAGPVGVEQRRLQQLVSGRARQEHRALGRLHLGVLAGDPRGQTAGVPVLRDRLTPRRL
106710	GC_00005928	Singletons	M08	hypothetical protein							VLFLAQTLLGAAVARIRHQQASASNPAPQQPDSPIADTAARPAAAAASNTWERLGAPGTATKPASPANTVAIAPSARAAPRSR
106772	GC_00005990	Singletons	M08	hypothetical protein							VAEWLPQIVIFLMSVTLAPVFLASCEMARLWSRRVSAENRSRGMSGALLIAINALVLAGLPVTPTRMSSAATSLSALPCAVKIAPLASSRSLRSMPGPRGRAPTSSARLAPSKILFGSAPISTPDSSGKAQSSSSITTPSSALSAGSISSRRSSIGRSGPSNEPLARRNNRL
106789	GC_00006007	Singletons	M08	hypothetical protein							MVTLAARSLSDGSSVTAVAPLPITTTFLPV
106803	GC_00006021	Singletons	M08	hypothetical protein							MSLKSSLPVCAGISVARSPKCSANTARTRAVTAGSLSVAGKWFISSNSGSRGDPDAWHSAVTMRRTASSIRSRVWPLKVRRFSSSTAWSPITLLLAPDSILPIVSTAVSVGATSRETTVCNRITIMAASTTGSTVVCGIDPWPPRPYTVTRMLSAVAMKGPDRVTIWPAGNGSTCWARATST
106854	GC_00006072	Singletons	M08	hypothetical protein							VAEPGRRQQRLVQILLLGVDRARGDHRIVQKIEQVRRGVRI
106883	GC_00006101	Singletons	M08	hypothetical protein							MRARRWTTPPNRPNVTNMIGAKSSRFSSQPSSMTSTRVAATRLNVVSTVGPCGWSTQKCRRHTEAITTPATKHTISTPAVTDNTTSPRK
106922	GC_00006140	Singletons	M08	hypothetical protein							VTTIPGSARVTASTASAAATTTAKVIIRLPNSTAWWMRGTSACGTGTKLPGKHCGQVGQPRPEAVTRTIAPVMAIPPWVRMTATAIRRWTPTLGLGSRSTNRSSVRPSIARWYATENYSP
106959	GC_00006177	Singletons	M08	hypothetical protein							VVLSSATLNTGHQPTDRKSTTWPRSGPGARKKRSTRLPIAPPRIMPRPTAHQGDTNRRPIQKMPTTTPVAIRVSTQV
106960	GC_00006178	Singletons	M08	hypothetical protein							GVHPLHIRLDGGDHRCRRGAHPLLAGQVRDRRLGGRGGGAQLVGQVAERRRGGHHLLDRRRTVRPVRVHMQIAAQRRTDIAATEILCSRTQFDQHVGFATGPGLRDHLGGLGSDAGQRLPAVGLPVALPRRLVEALDDIGRVAV
106983	GC_00006201	Singletons	M08	hypothetical protein							MSGGRFIGPAGTAAACSSSAARTGVRVRVHAETSSTSSRRWASRASAVPKRGSSAHSAWSKTEAARRHSSSDRIEMTHHSSSPAQG
106987	GC_00006205	Singletons	M08	hypothetical protein							VQGPVHRVAGGDRPADQDRRQRLAHGVGPQGRLVVGQLVLDVDGFVGDIGRGAPIGLGRRRPRMPQVTQDRGQAQLGFRQLQLRIAVRVRFAAGGCVLAVSGDVAVQRVQPVRGMVFIPNIGHQPREVVGDGGQRLLIERARRIEATDVGRAGEIDLGQIVGGPVDVGAETAGVVGQPLQQLIRVTVDVVFVVVSAQRGGGDHEMDVVQIISVPVAVAVRAVQMRFGREIPFVGVDRLFVGPDRLRHVAHPVVDVRRHMDQMTGVRRQRRQPVRILARRARCAGLLHQVDVPVDGALVRRVSA
107112	GC_00006330	Singletons	M08	hypothetical protein							MGPSFGGYRLNSKAFSRYSRACVVRGDTGFPSFQYAHGVMFIAASANRVMTLGSSRPNSSTTAFIPS
107120	GC_00006338	Singletons	M08	hypothetical protein							VLAAPLATFFVAPRGSRNFTTSSSDSADGRDVAPTNPVTPGVLRTAAHESSVRSIRTRM	TraG/TraD family ATPase	PF02534.15	Type IV secretory system Conjugative DNA transfer	VYRPPSSPYCGFSRDSASNQLSVAEGACHLLVSAPTETGKTRSVLAPATVLWGGPAVCVSSKDDLMWLVCQRRWGPKQVIDLRPDYSPVYPPDAQVRSFDPTAMISTPDQAVTAANTMMQMSAVGLGSGIDQVSDAGIWEANTEAVLAAMLYAASPCCDGEGIEWVLLAVDNMKEDDNKSPNVPGWHSAAQKVASQPLFRNALLRTLAMDPRQRDSIALTMRKAVTPWMRLGLRGITAPSFEESFLSDPDATLFILVPAEGSIAGAAVTLLDDLVRSWRGKTARKEMMHRLLMVIDEATNVAPMPALRRYVSEGRGLGVNLLLSVQASCQFDTVYGSAYARELRATFPAALIMYGADEMEMLQRGEQWSRETTRRQESFDQATGGKTLSSQLGPSLDYR…
107196	GC_00006414	Singletons	M08	hypothetical protein							VFHHRAHPAGQQLCGTGPVERVGVDLRRGRGQHRVPRGQRGVHGAQVCQRIRVSGLACRATIQRIGDPARAAQPAGGHADGAVPEAGPDQIVARVADGDGVGVGELHRPGVAAGHPRVPPGAGQRLDGRVGHGHREQARCSVVATRGHQRMRAEPGARAPHLGAVQQVRAADVGGGQHRVRGLGRPHAPQLPRFRGLAAQFVQDRDGVDVRLGHPGRHDVLRGQLGQALPAFGGAPRGG
107245	GC_00006463	Singletons	M08	hypothetical protein							MPPCTHSASSMPAANQEKKAGGQFSGLRPEPGCTGTQPHAQLSAPSAAIAGTRAVTGRRRASNASTGSAR
107287	GC_00006505	Singletons	M08	hypothetical protein							MRRLLTTSSFITTPPPLARAPIASSDQFGTPSLRTKNTSSGACSAAAISQATGRPPRASPNTSTSPRLR	N terminal domain	MTAILGYARVSTAGQDLDAQLAALVDQGVESGRIFSDKLSGALNTDRPGLAALLHYAREGDTVVVTAIDRLGRSVAEVTRTIAELGERRILLRALREGIDTGTPTGRAVAAIMATLAELELELGRERRAASRDSRRARRLPATKPAKLTPERQQQLRRLAATGEPIHELAKAFGISRATAYRYLSAAVNNPVLESTQP
107302	GC_00006520	Singletons	M08	hypothetical protein							MDVAAVGVGVVVGAGLQLADQLDDLQPRRLAVRRAGQHQRHQRLVDQHRVGLVDQRHVGVGRDQVRDVGHQLIAQHVEADLVDRGVGDVAAVGGPALLAGRLGGDPADREPHRLDQRAHPFRVAAGQVVVDGHHVHVPAGQHVAGGRDRPGQGLALAGGHLDHVAGQHPQGPKQLHIKWAQARCPLGGLPGDGQELWDVLGLGEILQVEQPGGLAQLLVGQPGGLVVVFRRVGHQGERTAAVLFRAGAEQAPESAAQPAGLSSVRLRHRSTVPVGRARVFAPDTPVRPGSTAAGRRPWGR
107304	GC_00006522	Singletons	M08	hypothetical protein							AGDERLAHVRELQRVVGAVERVDVALEQAHVGVHRRAGMLPERLGHERGAGAVLDRDLLDDV	MSQQKRRTLTRPVILAVVLAAIAASAVVAVAFPGMHRRPLTVRAQFEDAVGLYAGNAVSVLGMQVGKVTSVVPKDGYVEVKLEINSGVAIPADVQAVTVSTSILTDRHVELTPAYRSGPTLKDGDVLSLPRTRTPVEFDRTLAMADKLSRSLGGNGHGQGPLGDLVGIGAQIASGSGHDIKAALDQLSAALRLSGDNGAATKQDVQAIANSLATLTQAATDNDTAIREFGSNIRQLTDIVADQNLGTGNAGAQLNQILAQATSLLDNNRNGLKTTLTDFQKLMQAVTDYRRELAETIDILPMLGTNIYNAVDQNAGAIRAHALLDKLFLNGQMTKEICNLAGIKDLGCNTGTINDYAPGFGANFFVDSMTGLLENMAGAGEPR
107332	GC_00006550	Singletons	M08	hypothetical protein							VSLDIWSRTARAASASPSTDCTSEPGRCGSTVSDHSVEGATAIVSAASPPAAAPVPVSVPVMRPSAAISTGTHSLSSLCW
107351	GC_00006569	Singletons	M08	hypothetical protein							MTRCTASKWPVAATPGVTRHLPRRLSKAHAAAPVWPSALRYTDFCARRPNTMKATSAPSTTPNGIKVIMVSPPAQTPTPTDTPTTSRKAPIM
106543	GC_00005761	Singletons	M09	virulence factor Mce family protein MAPK10	M	Cell wall/membrane/envelope biogenesis	COG1463	ABC-type transporter Mla maintaining outer membrane lipid asymmetry	PF02470.21	MlaD protein
106656	GC_00005874	Singletons	M09	oxygenase MpaB family protein MAPK10							ARAPARGGVAGLPALAAAGAGRAVQPVCDDGVLGPRVPRDDAAGLDAGPAAPVRLAAVLVAAGRPVDPALGVDPRLSNLLVGHAIPGAPGPPGGL	Serine aminopeptidase	S33	VTTKHTFVREDTTFLSEGTACAAWLYRPDGVANPPVVVLAHGFAAFRELRLDAYAERFAQAGYAALVFDYRHWGASEGEPRRVLDISRQHADWRAAVSYARSLDGIDTTRVVGWGSSFGGGHVLDLAAHDHDLAAAIVQVPHVTGPASAFAQHPKLLSRLVFAALRDQVGAWLGRQPYRVQSIGRPGEVAMMTSPGAFELVEKMAGDKHAQLLAENSVAARIALRVPFYSPGRHASDITAPTLVQLAKHDDVTPYAKAQKIVARIPTGEVLSYDCTHFEPYLEPHFEQIVSDQIRFLQRHVPISS
107328	GC_00006546	Singletons	M09	alpha/beta-hydrolase family protein MAPK10							AAGDHLDPGGDVPAGLGGHGGRPERARRARPPLRRRRRRRLGIGAVTAGVDTRQDGPAAAAAARQRL
107441	GC_00006659	Singletons	M09	NADH-quinone oxidoreductase subunit G	C	Energy production and conversion	COG1034	NADH dehydrogenase/NADH:ubiquinone oxidoreductase 75 kD subunit (chain G)			DPRGRVDGHPDPPVLRPPAAGAGRGVPAVPGRGRGAAQADGLVHHGRDRRHGGAHPAHLRGRRQGPARRDGAAADQPSAGLPDVRQGRRMPAAEPGNVQRPQRFSLHRRQAHLRQADQHLRAGAAGPGALHPVRPLHPVLRADRRRPVHRHAGARRAAAGRHLRQRTVRLLLLGQHRADLPGGGAHRHRLPVPGPPLRPGVQPQRLRALRVRVRPAHRPPPRQGAAPTGRRRPGGQRGVELRQGPVGVQLRHPARRDHHSPGPRRRRFAATGLLVARDRRRDPGAGIRAGQHRGAGRRSGHLGGRLRVLEIRPNRVGQQRHRLSGPAEETDFLAARIAGRPITVSYSDLESAPVVLLAGFEPEDESPIVFLRLRKAARKHGVPVYAVAPFATRSL
106548	GC_00005766	Singletons	M09	hypothetical protein	S	Function unknown	COG5651	PPE-repeat protein	PF00823.20	PPE family	MLDFGALPPEINSARMYSGPGSGPLTAAAAAIAAAASPDHAGPRSSASVAE
106582	GC_00005800	Singletons	M09	hypothetical protein							AHPAQVAAGEHVEAGLLPRLGRFQHLLQRHVDRVDGGGLGVVDGFQGVDHQGRDRGAVGDGDVVDGDLTAHPDRRHPVLAAAGQHHPELVVRDVAGPGRLVLVVDDAV
106619	GC_00005837	Singletons	M09	hypothetical protein							VLPSSSATSFITAASTRLATRRDTAASASANAAAASTVPCQVRKSLTVYWSPTSSLNRSLRSSARTSDHPDAVRHTNNRSPRCRRRISGRTALTTSRSSTRTVRRTPLLAGKSNSTASRRTVTCSHSRVDNP
106645	GC_00005863	Singletons	M09	hypothetical protein							MPSGGAGGGSHLGYGSCGGTGGTPGGCHEVNGGGGPLSLGGGGA	MQQYLVGKLAAGDIKPIRDDILELRWRQGNNHFRILFFRWGKYPVALTAFYKNQQKTPKAKIETALDRQKAWKRTFGDTPSL
106654	GC_00005872	Singletons	M09	hypothetical protein							VISQARSAVAHPGVEQFGEPGGLRTVHRIVNDVDAEHDCHDHQHRRAGAGGDEEQHQRHDRHQRAEQVRRPPPDPVRQQRPARRAEKPQRRRDQHRDQPHTAALSERILKVAKRIRGQQHEQPDLRQAQAGGDDDVARVGAQHLHDRQPGQLVAASEPVEDFGVGEPQPHEQTDRHQKDAEQERDSPSEAEEGGGPGGLADTEEHRRRQQHAGRGAQLGEAAEQPATARRRMLHRQHRGPTPFRAHGQPLHHPQRRQQGRRRQPGLGVGRQRPDRGGDQTHHQQRGHQHGLAAQPVAEVAGQHRTERAGPESGGVGGERGQRPGGRRDVGEEQRFEHQRRRGRVEVEVVPLDGGADHAARSDGAQPRPGGKVAGRSGGRAGQSHVVAG
106688	GC_00005906	Singletons	M09	hypothetical protein							VEGRHRTRRPLPDQVQLAAGHPSAGRGDHLVGQRHHLRGGAVVAFQPHHGRVGEPAGEVEQEPRGGPGERVDGLVGVPHHGQVVAIAQPGGQHPLLQRGDVLVFVDHEAAVAVAELLGDRRVVFDRRRGVQQQVVEIEQGDVVAAGLEGFVGGVHAGDPRGVQRNVPPGGGHRGRVFLRADQRRLGPLDLAGQVAHVVGAGVDPGAAGRPGHHRELAVQQLPAGVADHPRPEIAQLPVGGGVKGQRRDRAHRRVGARRGGEHPQPRAHLPRRALGEGDRQHLIGGDMTARDQLGDPVGDGAGLAGAGAGQHADRAARGQHGFALLVVQPGGQGIGEGWHGVHLGFPY
106725	GC_00005943	Singletons	M09	hypothetical protein							VTAPATYRTIGVSPSSTAISAVVTSSAAAPSEICEEFPAWITPSSAKAGLSAASFSTLLPRRTPSSAATTLFSASSTNTGTIWSVKAPASWAAAARSCERTEYSSSWVRVNPHFLAIISADRPWLKEKSS
106756	GC_00005974	Singletons	M09	hypothetical protein							MMTLAAGSNVAAGFSRSATRFAGRFIAGPASSIP
106767	GC_00005985	Singletons	M09	hypothetical protein							MVRSSAVGAAPIRDSVAVLNAITSGWSISYTVVPAGQESRYGRASSPDATMTTWRTPALPAAAK
106800	GC_00006018	Singletons	M09	hypothetical protein							VPGHEHARNRGVEIGAARDVAALGELHPEVGEQALLLGADESHRQQHQVGLEFELRALDLDELAVLHGHLVRLERRDATVLADELLGVDREHPLAALLVRRGHPVHQRV
106903	GC_00006121	Singletons	M09	hypothetical protein							VYSHAPAMHAAPTAISHGALDSARTSPAIAPTVRLTIAAPSTARGAASREPTSRTGPARSSSVPRMPSE
106907	GC_00006125	Singletons	M09	hypothetical protein							VQLGQLEIIVHQPGDLLRRRAAALQTQHHLLLPPLPRRPGVAVGHAEQRGAGQLFGRRHLIVVVHLGLDDGRPLPAAAPDVFQPHGGALVLGVARVSHRVHVHRQGVAESALHVVGEQIDEEYRQPAVPSSSSDLVQRSRPGIRCFAVSGSPRKWSPWDRAASDHYRTGARRSVSGRRTRFRKPVWKPVREAGCSARALRSGGVPGCGRDRIGAEPVVWGRSTSYHSISCPRNGHPRATDSHVSTCRQGGTNATLRS
106925	GC_00006143	Singletons	M09	hypothetical protein							MAPEMPLTNPWNIAPRGSSDGVSENQMNTSPTVVPVNV
106972	GC_00006190	Singletons	M09	hypothetical protein							VTPCRDPAKVSVAPNSPSERANASTAPDTTPGNSSGRVTRHQTVVGRAPSVAATTSKSAPAVRAAPSSEITRNGSDTKVCASTTAVVLNATLIPAASR
106984	GC_00006202	Singletons	M09	hypothetical protein							GVVLGQGPVRRAEPQREGQRLAVLAELRPGENIEQLQVFQQVPGALTDGVGHRLGRYVGGHHQADVLEHRRERRDAGGGQRRDEGYRVQVEFQRAGAPGQAGAFDHRRMQLAGVPHRGVADEHLGASARMPRQLLRGAQPHVHAGGPGDDAHRLERVGGLGATARPPRAALFAQAGQHRGDVLGLPRQRRVQDRDLGVGGPAVDRNELHRTGFRCRLHHLRQRV
107013	GC_00006231	Singletons	M09	hypothetical protein							MSGHPRVGRLPPVQAALKVGEVLLGQRHRVRLVAGDQADHPVAALHGDRPDRLGRVDAQPATFDHRRPAHPDVGVRGRDDDVAHPGQRGVAGEAPARDDRHQRHPPAQPGQHPEGRHVQPRGAADVGVAGPSAAALGEKHHRQPFPGGQVEDAVGLGVVAHALGARQHGVVVGGHDGLRGGRAEPVGADGGQAGDQTVGRGVGDQVLLGAPAALRGDGQGAVFDEAAGVDEVVDVLPGGAPALPVPFGDGVRAPLVQGPGVPLNHLVQVGAG	MEVSYSLTIAAPPSRVFALLSDYQWARPTLLPVQYYTDYQVVDGGHGDATVVGWILHFTKSRFRDMVNVVEVEDDLTLVERDDNSTLVTRYTVEPLERNGPQLSLITAQTSWHGADSFMKYLERILAPGMMRKIHAAFLTQVKNYLQETPAATES
107070	GC_00006288	Singletons	M09	hypothetical protein							MALDTRFANAVTNSVSSPSTRKPLGASVRTSMLALSAATLWREIASFTTLSTLTSVTLVNRSAPCSRDSSISSATMSPSRLASTSTFSANRRTVSESSADASSASASSAMAPTGVLSSWLTLATKSRRVASIRA
107096	GC_00006314	Singletons	M09	hypothetical protein							GLVFVLGLGDRRRVGAEPVGGQQLGQPGAVGADDRRVHHGGPHGAERRRRGLGGVRQLRGLLRGLAQPQQV
107111	GC_00006329	Singletons	M09	hypothetical protein							VTLGSSLTGLRCTPVLSSTRWAAAPQGTGRWQVTTVSPGLVRSANDPIRFGLPGAVTMTRVLEAKFVGSAASRPALATTSICAVSAEANTSAVAPWVSWVASSEEPANSNSIPVPGFWALNRSAIWVNAGRSDAAANTISLPAVGGGWDLEPHPVIPAISTTDSNPVRIPIRRMEAP
107132	GC_00006350	Singletons	M09	hypothetical protein							VRVALRVGQPRSGFAGDQRPRGGVPRLVGHHHAGVQGTLGDERQVERRGADHPDPLRPGHQLGGERQPVRVEPARIVADGVVAERDDRPAEAVGGAGGDPFPVDERALGLDRVVGLAQQGSVGDGHHGAAGVQQGQRHRAQRQPVHEIRRAVHRVENPEPLGGFDVGLVVGLLGQQRDVRRGLGQVVGDVTLDGQVDIGYQVAVTLVLHRARLRFLQRGGTDLRCLPSYFKKLLH	contain C-terminal PDZ domain			MSTTTRRFTAIVAGLFTSAAMALAGAPGSHAALTVVSPGEEVDYINPGGHNQFCTIGYVYTGADLHTYAITAGHCRSDPTAGYVRDKRNGLTGDFVRTVFAPPRSGGADYALIDFTTNSLASVFIEGNHTLFTEDHPEPQLGQTVCRLGVSSGQHCGQIAASHGEDQYLTTGMPPSIPGDSGGPVWTPTAQGNARIIGIWLGEKTTAAGQEYGRFASLSRGLRALNAPAGLDQNSSSPE
107176	GC_00006394	Singletons	M09	hypothetical protein							VLGAGGEDVAVLGGRERAQLQGLARAGRALAHGEAQLLVQVLEFGQDLAPRVDGEL
107178	GC_00006396	Singletons	M09	hypothetical protein							DRGGVLVALHLGAGLEVGDHVLQAVREPQPHHGALV
107202	GC_00006420	Singletons	M09	hypothetical protein							ADDRGVAVVHVLQRGGLGLVDPAGAGGGGHRDDGAPQPAGALQLPGGQLGGGGDAVGGVQPRV
107231	GC_00006449	Singletons	M09	hypothetical protein							VAQRLAADAGGQVGHQRHPQHLGAGRPGGDGFVHRRHADQVGAQRAQHPDLGRGLVVRAGKAGVDALGQRGIGLAGQLAQPRRVGVGEVDELRADQRGPPGQVEVVADQHRFADGKVRAQAAGRVGEHHRAHPGRAGRPDRVHDVAQVVALVGVDAADQHQHPVLADAHRHQLAGVPDRGGRAEAGQFGLRQHRRRGAQRGDRRRPSRPQDDGHVVFGDAGPFADDRGRLARELAWVGRGFGHSDRA
107290	GC_00006508	Singletons	M09	hypothetical protein	F	Nucleotide transport and metabolism	COG1972	Nucleoside permease NupC			MAVNPEAGAGLHPFARTGSSRAEPPSRQPHCHRVDIAHCAAPGSGHGLGVPTDRQRYRQIAALSGDETAEPVHRGAVAQGVGGVPVADPGQREHLGGQPQRQLDDIGRPAPGQHLERLGHLQRVADGRAQRAVHVGEQRAGGHPVRGAQPDHGVRQVAALLLGLHQRPRADLHVEHQRAGPLGQLLAHHRAGDQRQRFHGGGDVAQRVQLGVGRGQVTGGEDGRPDLAQLLTHPPAGQLRAEPGDRVQLVQGAAGVAEPTARGLRHRRPAGGAGRPRRRRPAPAAG
107334	GC_00006552	Singletons	M09	hypothetical protein							VENTDSVMTTARSSSRSCSAARTASTSRCGVTTTRARDSRQASTSEACEYASETTSAP
107347	GC_00006565	Singletons	M09	hypothetical protein							MFWIAAPCPRLPRRLSVTPKTSASMAWIAVALSTVSSIASSTSCPVPVRSAKLSAASTANAACTPASGSHAPRGVTGGPSGSPVIQARPAICSMVGANPTRSRQVPSTPNAGIRANTSRGLMSSSTSAVSPNWSITRGEKFSITTSASATSRVNKPRPCSEPKSSVTERLLVFIAWNTQPYSHQSSTSVRMPPEYRMPSGRWIDSILTTSAPNAASRCVADGPAQNAVRSTMRTPASGSGGSVGSGAEPESSRRQGDSRSASPTAGVSPTGAGAHADISQGGRGWWKPAGFSTNTWRSRTYSRSRMVEPLPSAAIGSRKSCPNSTISATVRSASQGWISSRIRSRYCHRPIWNRNCSISSNCGHSTIAAKSSHC
107349	GC_00006567	Singletons	M09	hypothetical protein							VVDRAEHVVPAARDDLGDRMPAFGAGLAGEVLDPAGHGAQGRVAVEELRHRSQLAHRPDGRHDGQDAGQRGHRLLGRLLRHQLLDRDQIELLVLRGLELVRVRRAQPRPRRMVGQVVVLVRAHEGHQVGDRGEDVQILVLAQEGFPLVAGVTPARRPHRV
107363	GC_00006581	Singletons	M09	hypothetical protein							VGVHDEPLGRDAGLAVVLHPGGDRGLDGLIQIGRGHHDERVAAAELEHGGLDLVAGDGRHRLAGRFAAGQGGRGHPRVTQDALDRAGRHQQGLEAALGEAAAGDDVGQIQRALRHVRRVLEDADVAGHQRRRGEPHRLPQRKVPRHHGQYHTERLV
107375	GC_00006593	Singletons	M09	hypothetical protein							VTQRTVGHQPPLVEFTDQVLGRHPHVGEEHLVEVLVVDRTDRREGPADQARGVGGDHQGADSLVLERIWIGSHEGQQDVGVMRPGGPHFLSVDHEVVAVQHRAGAQRGEIRTGAGLAHAQRRGDLGAQDRHRPALLLFVAAERQQRCRNDIHALRVEAVVDPAAAEFLEIDELLQHRGVAAAVLRRLAGQQPAVVEQQPLPAARPLGHVRDRSRTVQGFACRGQVFVQERRELGAERLDVGIKSQLHGIPLRSAPGAPPRRRASAHPPWPA
107387	GC_00006605	Singletons	M09	hypothetical protein							MMFSATSLAEARSADGQASSGRVPLIGLDVTTVPRRRRKSSGDSDATAPHSPWI
107439	GC_00006657	Singletons	M09	hypothetical protein							MKTRPWWPSDSQDTSDSGPPERSGVFGGAVSGLISLLAEAKVLFMVRMANFSTTPLSRVMVSTTSRATTMVADSRNGAIRSSRPTRKLTSQRVNWPISTQVNSTTRESTPATG
106836	GC_00006054	Singletons	M10	CHAT domain-containing protein MAPK10							ARPAGARAAAGLRARVGAGQAVAGHAGRPALRRADAAATRAAAGRRGGRLVPPARRRPPLAGRAAGPIPVPAALCRARQFGGRRSPARRPRRSGGPASGRPGGGARRRQRHRRSPAADRLGFDGAAVADAAAGGAAGLRVGRRLSVRRGDRSGGGDDPERGAAGDRDAVVAADDRRLPAIRDAGPRIPRIRRPDGRSGVRRRHRARRSRRRRVRAEPVAARPDATLARRGSCCQPAVLGRTGHLHRRWCAL
107104	GC_00006322	Singletons	M10	glycerophosphodiester phosphodiesterase MAPK10							VVFGVGGVADPAGRAAAAHRAARQDRPLSDQRGADGGRGDRGGAVAADAEGVSAARRPRHRAGPGGLLLERRRLPGHRLLPRRRRGLAGHTPPGPHQGVAAGPPRRQRL
107152	GC_00006370	Singletons	M10	SAM-dependent methyltransferase MAPK10							ERGAGRCDQGAGAHRGPVDVSGRQRRVRAVGGAAAARGPLVDARLRRTRPEEDDEQEDGGHAGQRAVQVRPGQRVGLFRTPGLANGPGGGAVFGGPPAAALAAGDAPARLAAAAGSAPSGSPGVERGRAADAL
106708	GC_00005926	Singletons	M10	hypothetical protein							GLGGAPAAGIAHRHGGAGAVAAGQTLAGRL
106718	GC_00005936	Singletons	M10	hypothetical protein							MLVTTMVNFGWSPMKYCGALVSPLTASVESGQSSPSLSTGGGCTAAVGVGVSGFWPCAGGTAGAGPSGPGGAGACGAGDPGLLCAEFGLSALAGLAPALCPMKAMTAAATTPITTTAMPTARPLRRQ
106814	GC_00006032	Singletons	M10	hypothetical protein							MRGAAQPQGGDVGGSRRPAGQPKVLPHKPVRRQVDAAAAQPVQHRAPVHDHARHERLAGREPEPVRSAVVAAQRRDDAALTAVGHGFFDGGRQHRMRAAFDERPIARFGGAAHRPLELHRLPDAAEPVVAVQRGGVHQLAGDRGEERHRRRPRRDTAQRLGERIANFLHLNRMRGVVDVDPAGTDVVGRAPVQQFRQGIHLAGHHHRRNPVDGGDIQSLTPGGDQLLGARASAGQRDHAAAARQPHQQPAAQRHHPRGVLQRQRPGHTGRRDLALGVTDHGVGNHAHRTPQLGQRHHHRPQRRLHHVHPVQPGRARCPADDVDQRPVDVLGERPRAPMHVFGEYR
106849	GC_00006067	Singletons	M10	hypothetical protein							MRASDDDCVPSGSRPAAIGAANRSGESDRLSPALTAMMASTCAAFSSTRNARDGA
106857	GC_00006075	Singletons	M10	hypothetical protein							VHRAGQRGLEDREQQGPHLVFQRDPRHVLPPTAQPGAQAGPEQGPQPAQRAAGGGEHQPGAGQHHPGAAVLRRQRGRLPVLAQLGQETGSGAVVFVDHAVLGVAV
106873	GC_00006091	Singletons	M10	hypothetical protein							MITVCGVGVWADELACRGVNDPRPANNSACSAANSRTELYTMRALPAASWRRGSPKWGSHFTQSHSSRSELTTIIRTWSGPCEKVSWQMMARINPSTCSRSPASEYQGSTSSEIILGRL
106886	GC_00006104	Singletons	M10	hypothetical protein							MIWARPVTADSGSPSAMALAVQIRSGSKPFGPSCSQANMAPDRANPVCTSSAMNSTSLRRHQSSRVGRNPSTGTMNPPSPWIGSMITAARLSAPIWPSMMLMARAAAFSPSVASSLSSSPSR
106904	GC_00006122	Singletons	M10	hypothetical protein							VPQADLLLSVDHPALGCEAELVEHVDQLGDGLLGAGRVPRQPTPFGVQLLPPGPAGGQRLGRGIGFGGEGLRQDFGQQPVVPRPAAVHLPHRPEHQRWAAGPLAVQLDVLDLAVGDEAVQMEAHRVGVHAQHVGDPGDAHRLGRGAQQPQHRAPAAGRFPGRGGQQLP
106916	GC_00006134	Singletons	M10	hypothetical protein							MIPFGECADGRAIVAVADGGQPGGDVLLGAVQIGVAVWQTLGGHQDVAKPFHGFAGREVIEVVVAEGVAEFGELRGQFTVRSHASDPSQHRHGVTLQQRLDDAAGGAAQFAVLGEQFAELTGTGAGRAQPTVVRPSMGAALHTVGEIGGFTLQAGRAQRPDPGKPRRDPQRFAAPRARFPTSCARVTHRLTGVSPGVHGADVAAYRTGLGWALFGRAGAADRLSRPGAGAWASTSARAADRGGCRVAAPAELRLAVMVVDEVHTTAPCTRLMIDRIMLETTVTEALAGTVIIDKVTLATATSAGATAEVVTPAGMAAAQPVNLAAELHGAQTQRALRKAHIVGTGSDK
106979	GC_00006197	Singletons	M10	hypothetical protein							MMTPRSGLVPGPIGSVLAIRSAASRSTLKVPIRFTPTTFLNASSGNGPSLDSVLMALPMPAQLTLIRSGPIDSAVSSALPTAASSVTSACTNRARSPSSRTASSPRRSMTTTCAPRSSRRLVVARPRPEAPPVTTATASLISMRVLPEFPSNPEP
107007	GC_00006225	Singletons	M10	hypothetical protein							ANGAVQADDLAVEHRVLDDVHGQGAVLVGIAQPSRVRHLLAQRGLRLLGQRAQQRGLEQPRRDGHHPDELAGQVAGDGQRHAHHAALGRRV
107012	GC_00006230	Singletons	M10	hypothetical protein							VIIAAAPPAAAAPIAATTTGASTTAIWIAACINGQKIINV
107038	GC_00006256	Singletons	M10	hypothetical protein							VLEHAQPLPLGQLVVDDLFAAVVGNDGDLVEALTVLETDPPGDVGDRRLTARDAGLEQLLHPGQTAGDVLTDTTLVEGTHGQLGTGLTDGLGGDDADGLADVDQLPGGHRPAVAGRAHAGARGAGQHRAHLDRRDAGRQQGVDLRVTEVLAAGDDDVAGLVDRVGAQSPCVRRGFDVRVTDQGAVGLTLGQFDDDAPLGLAVVLAHDDVLADVHQTTGQITRVGSTQRGVRQALSSAVRVDEVLQHGQALAERRLDRTRDELTLRVGHQTLHAGQRPGLGEVTGGARVDDRDDRVVGRVVLAQRLTDLVGGFLPDLHQRLVALVVVQSTTLELLFDLLGPLLVLVEDLLLARRNQHVGHRHGDTAAGRPVEAGVLELVHGLRDHDHRVALGQVVDDRRL…
107063	GC_00006281	Singletons	M10	hypothetical protein							MNEPSMVSSRHMPAANSTGRHRMAYQGSPAAALVPASTSSATSVAVSKPSPNSRPTG
107101	GC_00006319	Singletons	M10	hypothetical protein							VLKPRPRRHQRPAHVQHPHAGIGLHPRQQPRRLVRQRLGRARREHPRHHHVTPLGRNGFRLILLDDDVRVGAADAERRDARAARPIPRRPGPRLGEQRHRPGRPIHLRRRLVHVQGLGHHPVPKRLDHLDHPAGAGRGRGVTHVGFDRPQPQRFVDRAVLAVGRQQRLGLNGIAQHGARPMPFHQVHVGRAEPGVGQRRPDHPLLRRPVGGGQAVGRAVLVDRGAAQHRQHRMSQSPCIAQPLQHQHPDAFGEAGAVRGARVGLAAAVGGQRPLPAELDEHRRGGHHRHPAGQRQVAFAGAQRLRRQVQRHQRRRTRGVDGDRRAFQAQRVGHPPRGHAQRRAAQAVSLQVSGHPALAAVGAVEYPGEHPGRRSAQRARGQFRPAPTLPRTPRAAAAAG…
107175	GC_00006393	Singletons	M10	hypothetical protein							MPPVAVLVSLGGASTIRSLMFRYRPRWVESMMMRLSSLRTASLASGAISQDACARSTEYMVASRVALPVIAWLTALALISSWL
107208	GC_00006426	Singletons	M10	hypothetical protein							MRSSRPSHHAEHDVAQVPGRAADLGLLDLPLGDRQPDVGRQQVLDHLHHARGGGGQAEQPARRRRRHHHRVRARLLQQVLILGLPDRGDDLGVRSDLARGQRHQHGGVVAAGGHDDGRRVLGPGQPQHVGLGGVAVHGDQVRALGVLEGAAIGVDDDDLGLGGLVAQDGGDGGFALGAVADHDGVVAHSAPPTLNLPPLAGPLGEHFQRGADQHGQKGDPQRGEDQGVHQAGGLGVGRDVAVAGGRQGHRGEIHAVQKGQRPAPKIPVAGPVGVDDDGGGEQHHQRDGQAPGDDADGAGVLLGNAHHADQLVAALGGQRLIQTAQLSRPTVAHGGPSSP
107233	GC_00006451	Singletons	M10	hypothetical protein							VPGLGDRLGEPAQPPVHQPPVVQLPLQFRGVGVRVVVTPAHSREDAQDADQDDDVEQGDRIEEHARDAGADQPGVVVQRRRVVAHRPHHRPHPAGQQHRQREHHRGMAQREEEADGQRALPVVHQLAGGVVDRGDVVGVEGVPQTQGVGRQSDTDAKCLAAQAVLPRGHQQHQGQPADQVQREDGAQHRRQPPPFRRRQRAEKPGRPCRPPVDLRTGHGGPSGAGGVGHRATGTTVSSASCRTQGGHTARAREISTGPAARSRRPRAAPGESSTGRGPSARRSARSSSPGSAAG
107333	GC_00006551	Singletons	M10	hypothetical protein							VRGGPGLLGRLHLDVAVPVDAGTGRDQLPDDHVLLQTVELVAAAVDRRVGQHSRGLLERRRTQPRVGGEARLRDTHQHRTPGRGLAALGHHPAVLRLELRAVDQRAGQELRRARVDDGDAAQHLADDHLDVLVVDRHTLCAV
107359	GC_00006577	Singletons	M10	hypothetical protein							LPHQVIGRQVLRDGQRRRRLGRWIAFQVIDFGEHLDPADTVGDGVADVQQRRGFPVGQTVDQGGRPQRPGDVHRRLQDELGEVEYLTQRAGFGDPHPAHVEIEVEVGIDDPARRGGGQGRHHHLLPKPQHPPGGVFESRPELLPVRGGVEELQRHDARPGSGIRLAPMHEVVDRPELVGQFDRLDGLSHGHQLDAPTLSPSIKPPALRPSAAVVSTTLVGLPRW
107433	GC_00006651	Singletons	M10	hypothetical protein							MGGRAVTTRPAPRAPRGRCPARAGRPARHRAAAGTAGPAAGHGGVGLALPPTPRGHVGSAAASPGAASPRAEPTASSDSRRRRGRHRARRRSAREPAPGLGARRPAGRSPRRPCPTSTPGVAGCAAPRAGSRRARIRRSAGPLAPTGRGSAHFRCPGMRAACRRRKVDEHGSTPRVRCGSRPLLVVAPARPIPARRLDRVGEGTHPGEGARRDDPPVPDVPHLVDIHPDQGSDDGLRQ
106537	GC_00005755	Singletons	M11	bifunctional lysylphosphatidylglycerol synthetase/lysine--tRNA ligase LysX MAPK10	J|S	Translation, ribosomal structure and biogenesis|Function unknown	COG1190|COG2898	Lysyl-tRNA synthetase (class II)|Lysylphosphatidylglycerol synthetase	DUF2156 family
106541	GC_00005759	Singletons	M11	RecBCD enzyme subunit RecB	L|L	Replication, recombination and repair|Replication, recombination and repair	COG1074|COG1074	ATP-dependent exoDNAse (exonuclease V) beta subunit (contains helicase and exonuclease domains)|ATP-dependent exoDNAse (exonuclease V) beta subunit (contains helicase and exonuclease domains)	PF00580.22
106557	GC_00005775	Singletons	M11	Oxygen-dependent choline dehydrogenase	I|R	Lipid transport and metabolism|General function prediction only	COG2303	Choline dehydrogenase or related flavoprotein	PF10936.9	Protein of unknown function DUF2617	VPLHQLAVTPADVSGEKLGLALNAPVPAPLVSHRLDHPGGGALLLGVLGASHVVAVEHAFSEEISCTARSFGADLPERAEAPGYRLRSRSDARDEASFRRLADDLRDRCARRPGWLGGSFPGDGAALARGAELARELAGGTTDAAAVIWSTSQHLCGTAPMGVDGDPRAVVDPRCRVRGIDNLWVIDGSVLPAITSRGPHATIVMIGHRAAEFVR
106563	GC_00005781	Singletons	M11	ferredoxin MAPK10	C	Energy production and conversion	COG1141	Ferredoxin	PF13459.7	4Fe-4S single cluster domain	MCLTLCPEVFSLTDDGYAEAIDADVPTELESAAQEAIECCPEQAISEK	MRPAAVVRRACLTTTAASVSVVLAGCATGLESLPLPAPGQMDGDAITVTAAFANAMNLPQKAKVKLNGADIGDVEAIRAHDFTADVTMRINADVPLYTGATAQLRSATPLGDIFVAIQPGAEQGPDTRRLHDGDTIALASTTSAATVEDVLGSAALLVNGGAIRRLVTIVDGAGKAVGGKGAKVAALLHESNTLIARLNARSEQIDTALHNTADLAATVAARQQTLDEVITSAVPAMSVVNDNTTQLIGVIDGLARITNQLKRFPSMRGTDTRSLIADLNTLSAALNASATDPNLNTNTWIRVTAALAKMTSGPDIHAVADVAQLAFGALPDKNYPGDPMFHGADGTDWHAFVGSLRYEWNLLLSKIYGPQHQPR
106652	GC_00005870	Singletons	M11	osmoprotectant NAGGN system M42 family peptidase MAPK10							GVAASHHDHGHHHRGGRSRRQSWSAAGRRRTDLRGQRGVRARPALAGGWGDDPDGRYARPVRLPPDPQVVPAGPGPGNPVRARHLSLLPVRRRRGDRGGREHPRRAGRLRARRQPRLGAHPHRFAGGRLQPAARVAADAVDVRQVGRQADGEPARLPVLEAARTQRAVGAVVARRLRKPGGRVAGDALAALGGAAVL	tetR family	MVERWTRERRLEHTRALLLDAAEEVFAEKGFTSATLDDIAYTAGYTKGAIYKHFAAKEDLFLAVSDRYWRRYFDNFAEVLSAATELGARELDDIAQRWRQLSIDRGAEHAALGHEFTLYLLRNPDARERVAAKRSEVVEALGKFIVEGIDRLGAALLIPPLTFAQILVATTDSVMLGSQLDDVDLYRPILEMYVSVIKLPGHE
106707	GC_00005925	Singletons	M11	ferredoxin reductase MAPK10							GCGRSRRGANALRLPDGYLSVVCGRPGRGARPRSAHRRRTRAGDPGADLRVGRIRGLRARHL
106826	GC_00006044	Singletons	M11	virulence factor Mce family protein MAPK10							AGYLGAGHPDVAPQHPAGLDRRPGHAGPAGRADHRGPDDARLAGRAHGRTQHRPRPVESADPAGSAERLRRVESAVAAVVFAAHAAGAGPV	DDE superfamily endonuclease	MPSPLAAQIVLTEAERDELEGWVRRRNSAAGLALRARIVLACADGASNVEVADRLELARNTVSKWRNRFAELRCDGLLDEPRPGRPRVVSDQQIEALITATLESTPPGATHWSTRSMAEHLGLSQSMVSRVWRAFGLAPHKQDSWKLSKDPLFVAKVRDIVGLYLDPPERAMVLCVDEKTQIQALNRTAPVFPMLPGTPARATHDYVRHGTSSLYAALDLATGKVIGSLHARHRSQEFLAFLKKLDAEVPTDLDCHVVLDNASTHKTPAVKKWLLAHPRFVLHFTPTSSSWLNLVERWFAELTTKKLRRGTHTSVRQLNTDIRTWIQNWNDNPRPYVWTKTADQILASIANYCQRINDSGH
106908	GC_00006126	Singletons	M11	aminopeptidase P family protein MAPK10							ARIGQADAPHRSPRPHLPLDPGDPSGGPPARFRRLLRAAARPAL
106957	GC_00006175	Singletons	M11	alpha/beta hydrolase MAPK10							GGLARPDGDARARERLTGPLGRPVVLVRRQPRRAHLLPAGTAHHRPVPARRGACL
107400	GC_00006618	Singletons	M11	Carnitine monooxygenase oxygenase subunit							GCRDEQAAHRRERDAGAGAVGGADPRPDPQAALLRPGVLRAGEGDVLAAGLADGVPARGDPQARRFRRIRDSRRVRHRGAAGQPDRARLPQRLPASGRETGGRQRESAHLRVPVPRMVLEPGRAQHVRAAAGDLRAGESGGRRPATGVGALRTVGRLRVDQPRRRRAGAARLDGAVRVDLRRLAGRVAAGRVVAIVPAAGELETGDGGVHGGLPRAADPSSAAAGRPDRRAFGRSTSRRREQPVLHAHAGRGHGRHDAPERHPHRRGPADHAAAVRPGRCDGGVRSALNDAVVDWHRARGSGMPDLNELDRRGITDAIGFAFPHHFILPTYSSASSYRIRPLGPEETLFEIWSL
106560	GC_00005778	Singletons	M11	hypothetical protein							MSTGSCTTCPASSRVRSTKSPTSVDNSSIWASTSARSSTISCSGSRGAPGSIEAISSSTLVRSDVSGVRNSCPASVTSRACRSRDSASARSIRLNDSVSLANSSLPNTGMGRRSSVRATRSAASVRRATGRNPARVTMPPATAATATPTPPTISSTHRSLFITASVGLRLLEISNDVPFCRCTARMR
106562	GC_00005780	Singletons	M11	hypothetical protein							MVTPAATVTNTCSAVSLSAWPAARAISDITDSTSAGFTATTTNDAFSTASATEVISTE
106565	GC_00005783	Singletons	M11	hypothetical protein							LSAPSINAATLATAAAYWVAVTPRAAGHGATSASGHSGPCNAARPSRLVQVRSPANRASSSAVSAASARARNGPTARSCRGARTTASRGYASSVSATHHHRCGKRERRL
106569	GC_00005787	Singletons	M11	hypothetical protein							MCSIRRSTRSPSGSQLYSPGATGRMYPARISSLWLGTSASAGSSRRVRRNSWDIRVITAG
106572	GC_00005790	Singletons	M11	hypothetical protein							MARSPLRKAVSMCAGFSNSIPMTISRPASAAVGIFSTSPAKGTANTSTQKPCMMVEARVFAPALTFAELRTMTPAMGSPPSAPDAMFAAPWPISSRLKSVRGPVCMRSIDTAVSRLCTLVIRVTVITAIATAPQFPCGRDGNRTASSTEPSSSIRDTLNGSTIEMIVTTTMATSGPGTMASRAGTQRQATRIAITSRPNTSPGRCAPRICAGRPVTLLQAELLDDPPNSTCTCCRAIVMPIPASMACTTTGEMARAARAILLNPNKTCRTPATTVMKQVTPQPNSATTSATTTVSPAAGPLTCSGDPPSHPPTMPPTIAAIRPARTGASEAIAIPSDSGSATRKTTNEAGRS
106577	GC_00005795	Singletons	M11	hypothetical protein							MRTRVASTSTPRVRPRPSIRMNDTCAGISAAKEIDITTAAVVTTRPMPAMPSAVLSSVSARASLAVGGVSRMDCEASQYSWIRDTRNTS
106584	GC_00005802	Singletons	M11	hypothetical protein							MASSMSAARYIDATGPNTSSVYSAMSLVMSVTTVGG
106591	GC_00005809	Singletons	M11	hypothetical protein							MSLESCLARDFPNPKPIRAPPCMRENITNNPTSSSRGSTYTSSSPRMLPWLTTVLTFAFLALSALNRSTA
106593	GC_00005811	Singletons	M11	hypothetical protein							VLRRYRLRRLLDQHVCVGAGEPERAHPGSPRPAVGLPGNRLVHHPQWQRVPRDMRRRCLEMQALREHFVLQRQHDLDQAGDPGGRLEVADVGLHRSDQQRPVGVPGGAVDGPGRLHFDRIPQRGARPVRLEVVDIVAGEAGAAQCRGDKPLLCTTIGHRETAGRAVLVDRAGRDDRAHPVSVAHGVAHPLEHQDPAAFAAHITVGGGIEGLASPDG
106594	GC_00005812	Singletons	M11	hypothetical protein							MRGRVLTSGMRHGSEPLAIAPSDNTITGVWYDTAMRAASSAVSKQSDGERGASTATGDSPLRPNNACSRSACSVLVGSPVDGPPRCTSTTSRGSSVITASPSASDFSEMPGPDVVVTPSAPP
106601	GC_00005819	Singletons	M11	hypothetical protein							VYQAWLGPIAVRILVASNTVASVWSANTTVRITVPAASMGATSGQVPTTRCRRTRMRRIGRPPATNAATAIRPVGCTPSVKAAVMTASAAGVSRL
106602	GC_00005820	Singletons	M11	hypothetical protein							MSRSMAIGSTGLPEESRSAGASPLRTPLSASGHRLTSSAYSAAPMPRMSSCGLASGMVAG
106606	GC_00005824	Singletons	M11	hypothetical protein							MPCNQMMSMNCRPPRPLDDMRLARLPIPNPAERNSRTLTMGCGARNSMKQNTISSNSPKAIEPSTHGFVQPVGWPP
106607	GC_00005825	Singletons	M11	hypothetical protein							VRGARGADREQLLDVGLGAEHVGLDQRLARPHPVLVAGDGVDLTVVRDAPERVRQRPRRKSVGGEAGVHDAQRAGQPVVLQVEV
106614	GC_00005832	Singletons	M11	hypothetical protein							MRFMTKFSQALNRSPKKPPPPEESPVSPADESSLFTIAGAALLRGAAANVLVETV
106615	GC_00005833	Singletons	M11	hypothetical protein							VLVPNARWHLRADDPSLVLGARPVLQPVAVVGIRRDVDAHRSAV	MTYKVKVENVSKIYDLNNSKISKMISLFSFGYFYKPKPYYALYDISFEVEKGTSVGLIGLNGSGKSTLSNILAEVLKPSRGKVTINGNASLIAISAGLKNDFTGEENIRYKCLMHGMSTKEINQIFDDIVKFSELDEFIYQPIKSYSSGMKARLGFSIAIHTNPDVLIVDEALSVGDETFANKCIAKMKELQQQGKTIFFVSHSAAQIKNLCDKAIWIHYGEMIEYGEVNHVVKRYNTLIRGFKARDKKGQLAYKKKMLGLQQQRSDSIEASELSPVHWHTFLPLGGSFILFLIAIIWQVGGF
106616	GC_00005834	Singletons	M11	hypothetical protein							VGEVVRAGVDDDRRLPPAEQILHGEGVGGGHQRPGAVLAHLQRGQVAAGGFAGVPGRLEMPSGGQEVPRGAAGRGDRAGFALADLVDVHPVEAGREHAVGRRLDGDGGV
106621	GC_00005839	Singletons	M11	hypothetical protein							VDPGAVDGDDDDRDAAMPGAGGIGAHTEPFVRRPLRPAVPDLGAVDHPLLAVAHGAGAQVGQVGSRVGLGI
106635	GC_00005853	Singletons	M11	hypothetical protein							ALGRAAATRAHRHLHRLRAEQALHPHQRPAGPQPVLLPQAAPERQLQRLGGDHLHRPQPQQRHRGGGTIARGAVAQPAVQLPAHPVGGGVLGQRLGAPPHPVAFFAAPGGGV
106639	GC_00005857	Singletons	M11	hypothetical protein							GVEQEHRVDRLADGVVSPERERHVRDAAGEVHPRQVLLDPGAGLDEVDAV
106641	GC_00005859	Singletons	M11	hypothetical protein							VVGSRISSRPQSELTATSPPSLTTANTGTDRPAVLSSRHSPRADDKSVRASTMTASAVPASSSEEGSGGAVRTVCASSDNDGRTGSGCSSGVSSSSSN
106643	GC_00005861	Singletons	M11	hypothetical protein							GLHARRELGEMVVAEIRLARAGGDNQSVV
106647	GC_00005865	Singletons	M11	hypothetical protein							VTMKISRLWSGNGAPLSVVIGTATAAASDTAPRNPAQAVTKRCRQPTRRSRCTARRSISRISMVVNSPQKMRDTITTPVITSATNRACRTPPSTPAMPRSAPGIWTPTNTHNEPLSRNVAMSQKA
106649	GC_00005867	Singletons	M11	hypothetical protein							DQFLGLAHQAADPVLRRTDQRVLHILLGDRRPALQIPVAEQVVVHRARETAEVEARVGV	MASTAQTRSPGTSLDQVRDALHAAGHVIRPRGEQAFMASCPLHTDHSPSLSVGWRDNTRGGRGGAVLLHCFSCQAPAAEIAGALGLRLADLFDNPAPTTGHSSTRTAAPSVPRRPRGLGPLPARITAPRQHRDHQWRRVRVYTYLSPSGEPVQQVIREECACTGNPHKQFRQRYRDAHRWVYRKPRDFTPVLYRPNAIQRAAKTGAWLWVTEGEKDADTLTALGRLATTNAQGAANFPAELIGAFTGLNVAIVADRDLAGYQRAITLHDRLHATAAQVVLLTPAIDVDKGDVTDHVNAGLWDRSDPFGGFTVITAAELHTLAGAAKARWAADRCATALQEARAHHARRGLVPGSARNEARWLTEAAAQLRAAHHAHDELAHRSSQHHSPVTSSAVHTVE…
106650	GC_00005868	Singletons	M11	hypothetical protein							GRRGERGLVPAGEQLGRVGPELLEEQLVHLVGVGGRHPVQQAAELPGQRFAERAGAGRDDLPELDV
106662	GC_00005880	Singletons	M11	hypothetical protein							MLAIDEAKLPPPNPAVAAIATSTPNGMPGWLTAHASSRHGISSKAAEMVVQLRPPNTGTANV
106663	GC_00005881	Singletons	M11	hypothetical protein							VAAGAVVGVLELQVAAAHEVLQELGGHVGATQLRRCPVTAVHPQPGVVADQLGDVQARVVALPGRVAGRAPHGVGLVAAGVTHRQTDQRRPHALGRVEQRRERSGIDELVGMVDGQDHRRGSGHRNADCGAAGALHTLVGGQVRRQLAGQEGLPLISGATGLAARGLVPVRVEAGLSADGHDHRQAGLVVPLEGRGVDVPAVVVVLSPQAVQQIHRGGAVAAALELDLDVAAHSRGGHLQVLDGQARTRKRIRGRRAAGKTDQARQGYSRRCADQKPAPPGPDLLAQICHTCPLSDVVACDRGLTGIYRVSPSNVDRDANESRFRISFRLAGFHLAISPPAAPGGDGCGDTRSAPVQPVSNRRAAKHPGRRGFLRVGQRANRSPVSFRMQFAVEESMHS…
106665	GC_00005883	Singletons	M11	hypothetical protein							MSAPAARAPSTGSPAARSSYRATSGMDGSARRTSGRVRQSKLWISTRASLSADLTAARITSTNSWGCADAPVSSGSTLVSML
106671	GC_00005889	Singletons	M11	hypothetical protein							MINPIGRGNSCAVMSPPAALAFSIIVMASGHVGSPELATTRVKVSGRPTSSATSNTVCSTGW
106679	GC_00005897	Singletons	M11	hypothetical protein							DTEPARGDLLDGAAPPAAVGVAVEALDVLAALAAVGPPAQPVHGDGQRLVRLGGDRAV
106681	GC_00005899	Singletons	M11	hypothetical protein							MNSNWVGSGIARARSVTKITAPLSTVISSRSCPVSVAASR
106683	GC_00005901	Singletons	M11	hypothetical protein							MVSWLACRLTATSYIATRTTSATPCRSRLSSAASTAWASTCPLAASTSWNGMIWGLPVGVGIPVVMPDSAATIRSTPGRLPSGPLPP
106684	GC_00005902	Singletons	M11	hypothetical protein							MFDALERADRLAELAARLGVLDGAAQRRAGHPHQVGGARHPRRRQRRLEVDRRHRDRLGVDLHPGQRLGGIGALGRGQRGDPVAAPGDRGHRAAVVGSGQRDEKLRARQVGHRDRATAQPPLPQRHRHPGQPGLFGVDGHGGDGAAGDVGQDQVEAAAAQQPGGQTDAAQQRDRRDGGTALLENHDQFHRSVVAGVRGGQLGPAQVDDRLPQGAPALRIGDRLPGGVGRTFRP
106692	GC_00005910	Singletons	M11	hypothetical protein							ALVFRRIRIGAGQTHPPARLVRRRRPHLLPGQQPAAVGAYRLGAQRGQVGAGAGLGKQLAPKEFAAQGAGHEALDLLGCAVLENGRRRPPPDHQVGTGHPGGGQLL
106694	GC_00005912	Singletons	M11	hypothetical protein							MVPTVRLTLLIVVENRTGLPESSASRLITINCWSSALSRPWSWRELQYRSWFMNADSGSCSTGPRSSRCAFQCARASVVSSDFTWPTASLRVRNPNCAMYSRTSSAMNMKKFSTNSGLPVNRSRSTGFWVATPTGQVSRWQTRIMMQPDTTSGAVAKPNSSAPSSAAIITSRPVLSWPSTWTTIRSRKPFSSNVCCVSASPSSQGAPACFIEVSGVAPVPPS
106701	GC_00005919	Singletons	M11	hypothetical protein							VLANSRPRSAPICRPCAIRSPSSDRSASNPESSEPGHAEDTRSESRSAARRPRQPSEGLPAVSAEAINNPPSRLRSVRNCWRFWALATGSLSFQNECAPRLAGNTVSASAAEATRGSLPVASSRPPPIWTAAVICATVSGSLGMLPLTGSGNACSPSTAGAAASAADFGLSSELTPCPMNATDNRGRAILLITMARVLPGSLSSKPWCRYAQLVPRRGAAAARRVRLG
106704	GC_00005922	Singletons	M11	hypothetical protein							MVVVASRLWTTGSPIVRFGTKWLSITSTCNQSAPVTAAASSASREKSADRIDGAISGPRGCPVLQGMSARLLKRRRSVHIRRPPPYPASRRRADAARSICVASALPRFAA
106711	GC_00005929	Singletons	M11	hypothetical protein							VAADRLAEDPVLEAQRGEPVTVAEQHLGVPQKQRALRGKRKMQAPQHISLGLGVQIHQRVAAHQQVHPGDRRILDQVVAAEDHRPAQILVKNVAAVDLFEVAGQQIRRHRLDRPGVVGGAARLGQRVLVDVGGIDLHPLPERVEAQRLGQQHRQRVGLLARGAPRTPHPDRIVGPAFGQQSRNDFGGDELPGVRVAEERGDVDQDGVEQRGELVGAGLQEVQVLVEGGVARLVHPVPDAAHQRGALVAGEVEAARIPHVPQQGLECLVGLVSRGIHPSPV
106727	GC_00005945	Singletons	M11	hypothetical protein							GPAAVAHRGFAAGGGPSPVGLRARGQVVRARRGTLGRDEHGPTPLAVVAPV	MSADFSLQDDLANYIAETVAADPGFKDTLEDAEEARRLVDSLIALRKQCQLSQVEVANRMGVRQPTVSGFEKEPSDPKLSTLQRYARALDARLRLVLEVPTLHEAPTWQRSTSYTGSARGRQVHAGTDKEILTKTNWRRAGMKPARQANVA
106732	GC_00005950	Singletons	M11	hypothetical protein							LPKILLTIDASTSSAATRTARPAPTPMSTLRRRRAKVAGSFPGEMSAVDGEGESSIGPSTSVRSATAVAC
106737	GC_00005955	Singletons	M11	hypothetical protein							VAARTALRVSTSATASWKPAATSAFTASGWLSRYRATAVLSPEKLNAYGASRGPVMPRGNTIASRSPVRASSSSTRPPG
106743	GC_00005961	Singletons	M11	hypothetical protein							MFQTATRSMELAMSGLMPQTVGSNPVGSWPPTTRDSLVFRGTRISVPALRVTCQSLESGTGRMIVCSGSNSTNARASASEDTTKVKSLSRNTETSSGDA
106754	GC_00005972	Singletons	M11	hypothetical protein							MVPNRLSRWSIPHSGRRSTCWRRSATSSTPVWANTPSVVPTASTSSLALPIRTGSTDSSPGTSAYTARVARATTLLTTGAHAVGPNTLRVFRIAMNTEVSP
106755	GC_00005973	Singletons	M11	hypothetical protein							VVATDTKPIEMLVSESRVWCAPGAGRAVRCSSLRAAVHSSVSNNRKNGMATSTGSRSCGGSAVR
106760	GC_00005978	Singletons	M11	hypothetical protein							VHHEFGHLGLRVAGRGEIEVADDGVGGAAGHRSANQQVLGAVVPELAQHLLADGRHRIEFGCRTDEFAHLALLLRIQRAAPVSRGH
106761	GC_00005979	Singletons	M11	hypothetical protein							ELHTLVVADRSAELLALLGVCDGGVQRALRDPDGLGTDGGPGVVQRRQRGLEAGARLADDPVARDAAVLEVQLGGRRALDAELLLLGPDGETLVVLVHHERRDAVGALVRIGHGHHRVPARLAAVGDPALGAVEDPVVPVGAGPGAHRRRVAAGLALGERV
106762	GC_00005980	Singletons	M11	hypothetical protein							VITPSRIQSTWSIGMPLSNTDTVSEELLTATNGVQISPGAIGSENSVSGRSVSRSPTRVPPPGAENAVRPSCAPRPAIDQAM
106764	GC_00005982	Singletons	M11	hypothetical protein							VRLAVTLCSNAFGNCSGFPGSSCGADSQVPGTLTSSTSGQEASCDAGRGLCGWPVVEVGGSTPGGTALGGASRPRSTTTAATMTNNTTPATDRAAIQARVRRRLRRALVGMFSCWQSGWTQRRDARALLHALHGTGSPWVVSPAASG	tetR family	MPRNKRPQAADEKRAEIVAAARELFIDAGYDATPMGRLATAAGVAANTIYWYFADKDDVLIAVLNDVIAEAWTQYESVATEPLSARLLWVVHQLQQMSRLVSTVHARAERSPVIAEWHNNFHFFTGSLLRSELENAGTPTARLDAEVMIGVFAIEGLLMHPLSNEQQRTICEALAVRWISTPALQVQARVIDCA
106766	GC_00005984	Singletons	M11	hypothetical protein							MGVGGVDAGRIDGHDRRLADADQLHVRAVEGLKVVAVGADSLGADRMVIRDEQVGQRRVVDDGAHLLLVELAGLLVGDRVDHLVGECLGEQHSAEFPALFECLTPFLGGCLHRQLRVGDVGRAAPAAPRHPSSFRVMGLHLGTVGVTQRPVTRRHTVIRGALEHVQLRCGLGDDRNRLDARGSRANDGDALAGEVHRFVRPGRGVVDLPGEGIQTGERRSHRRRQRAGGHHAEPGGDALARLGGHRPAQLRFVEHGGIHAGVQGDVAAQIQPVGDPIDVGQNLGLGGVLLRPIPLSLQRVGERVAVVHALDVASGPGVAVEVPGAADVRPGLEHPDPQAVRSQFVQRVQAGEARADDHHIDVRGCAPVTATGHGCLR
106771	GC_00005989	Singletons	M11	hypothetical protein							MSTGIASCTPSTSWGSVNCRARKNPCTGSLKKPTKSARITSAGGGGGSGAEMNFGGSQCSPVAACAARSTVGSKLNGTPGTSSPGMMLRMSNGCNGCRTTMRSRTGSAVVMSRVSSSSASGTAGGRG	tetR family	MTQILAAGAANGLLRSGVAISALADRICQSLMHVGLDVIRHTAAAEDVAALLCRIMTTGLSSRPPTDDELDSSAAFAAAEKAIGSWGEDSHVEVTGKSAYIHAVAREQFGRRGYEATTMRDIIEATALGPARVYSVVGSKDRLFRAIIEAFGRKAGGGFAEVLASDATAVEKLDALSWVNINAIDRFPHEWKIQLAWLRQHPPNTPEPGLAFAQRLAELESLLREGIRSHDLQAHTSSLEMLARCVMGVLWIPENLVHRLGRRAALRLARDTVIRGIADRSLTPTRGPART
106773	GC_00005991	Singletons	M11	hypothetical protein							APGDAARIAGGAALFAGDLAEGRVGTDAADQKPVEVGHRGHLGRIELDHRV
106775	GC_00005993	Singletons	M11	hypothetical protein							VTDDAPDGVAPSSGSAGRSISRSASSAVSNQRPGRCGSAKCARAVSSRSVAAVSQLSSALS
106785	GC_00006003	Singletons	M11	hypothetical protein							VASTAASAIQVASPTRRQLARWVPGRYRDSHAIGERQLIRVPPPRLCRSSTASATMAVSTASVPSTITICLGPSAR
106788	GC_00006006	Singletons	M11	hypothetical protein							GAAALRLDEAEPAPVVGPGELGVRDAPAAHHPGVGGGRHVTEPDDALQRQVVDAAGDHHLGLAQPDLVDAFLHRDRGRRARGHRVDHGAV
106791	GC_00006009	Singletons	M11	hypothetical protein							MPGDHEAVGGQLGAGDQGDEITDLQTEADQVVPARHLAVDANLDVLPARGLGVDLVAERVAAGLERQDRAGDELLGIVDEDAHPCTRGESGREGADRNEFQPAVVLEPADHAADGVGVHHQRAVGGRRLPRQLGGQRPAPGQRERHAEVVEDVADHLHHRVRAPRRARGLQQRQQRVHHPRAVGLGHGRGLAHLVSFPVWESRSTYRVPDASGPGPGCSAARTPRPVRRSDRRARGSVARRARANSRSSGRRR
106797	GC_00006015	Singletons	M11	hypothetical protein							VVKFRLYLETKLAMAPTSEWAATPTKVTPGLAAATRLTPGASALQYGHHGVQNHSTAGLPCRLAPLNGAPLSVVAVNCRRSSVAAARGTSPSPSSRATAKAVAAKSLQTNDKRDMP
106798	GC_00006016	Singletons	M11	hypothetical protein							MLAGASGFNPMPRKMAGSEINTIDELIIASSIPRVVLERATHL
106808	GC_00006026	Singletons	M11	hypothetical protein							GLQHQHGDQRAQLRGAFQVQPGAAPGQEPGPERVAHAGGVGLAGLGHHADVGGGAVALDDVDALGAQRGHPQPDLLLHVRLRPAGLGQQQLPLV	short chain dehydrogenase	VTELRFDDRVVVVTGAGRGVGRSHALLLAAKGARVVVVDSGADIDGGGHSRAPAEAVAEDINASGGQAVACFASVADERAAADIIDIALQQFGRLDAIVNNAGIHDPAPFQDLTVSQFRTMIDVHYVGTVLVTRAAWPHFIRAGYGRVVNTVSEAMLGGIPELSSYGAAKGAVFGLTRNLATEGAAHGIAVNAIAPRAFTRMSASHSHALAEHLSIPTDVMDQINAAMPPELCAPAAVFLAHDSCTLNGEVLQIGMGSVARLAVVRGPGFARDALTAEDIADNLADVMNLHDASVTESAAPAL
106810	GC_00006028	Singletons	M11	hypothetical protein							MTADDLARYRDRVTQLWPPDLIAWLHRSHVELGR
106813	GC_00006031	Singletons	M11	hypothetical protein							VGSGWRLVSAGERHSEAGMNPVRHGGGWLIDNARSSAAILGNGAATVWAIDAPCGRNTSTCSTPVW
106815	GC_00006033	Singletons	M11	hypothetical protein							VLGGAHHHSGLGHRRGVDGLGDTEVGDLHLPRRGDQDVARFDVAVHQAGGVRDLQGAAGLLEHVQRVPQRQPAGPLEHRVQRLTVDQFHHQIRGAALAVQLALAV
106817	GC_00006035	Singletons	M11	hypothetical protein							VPGSSPLAPRTGPQRAESIRPHTRCRLDTQPVKSPSSIGELAVIAIMVGPKACASRTRAAQPSRGPASTLT
106820	GC_00006038	Singletons	M11	hypothetical protein							MRSTASSSCPEISAKLTNRAVISAPEKVICRVDLTARGQPGPNAAAIRRDTSSPICSRSGLTAGSSAISAAPQAAVNSGSSATTTAMSRSVALTLRWAVSLTSVCTGRSRRKRRYTAATRALFDGK
106821	GC_00006039	Singletons	M11	hypothetical protein							AVFGGLEFVGEGVGDAEEPRNRVHLDGQRRRAEHHGVAARHVGAHQLAHLRV
106823	GC_00006041	Singletons	M11	hypothetical protein							DGAVLRPLPQRDGLGQRLAAHDHRARVHAGVADQTLQAAGGLV
106825	GC_00006043	Singletons	M11	hypothetical protein							VIAAPTADAISTAATSDAPCRITASPLAAPASEVAPTCPASNANWMDRVTLIGSETRMVGNTAVPAMNAPWRTNSCH
106827	GC_00006045	Singletons	M11	hypothetical protein							MGDQHQRGCVGVGGQVGQPRHQLLTAAQVQARGGLVEQQQLGVGHQRAGDQHPLALAFGQRPVASVGQVLGAQALQHVDGPAVVDVLVALPPPAQHRVAGRHDQIAHHLVAGHPLRQRRGRQPDPRPQLRHVDPAQPLAEHESHARRRVFGRRGDPQQRGLAGPVGPDDHPPLVQFDRPVQRPDQDVAAAPQRHVAQLDQQIRVGCRTVVFGHPTIVPYRDARTPAGSPRLLAALTPAGSPPGAPRRRSRRRPRSRRGSPPAGTAPCPDTGGSATRRRPRAAPAWR
106830	GC_00006048	Singletons	M11	hypothetical protein							VAAGQPAQPLDHVVGPARRQHHVLARHRHQILELVDVGEGARRLQLLHDRGDERLLAVGAVQIAVVQAVPLPDERERLGRIQPLAPGREVGAGIRVV
106833	GC_00006051	Singletons	M11	hypothetical protein							MSTGVHTLFDRIRRSTSYPLRPGSMMSRMTMSKGFSVASARPSTPLPTVTTTNPSALSPRATVAASRGSSSTSRTFMRSRYVDPR
106835	GC_00006053	Singletons	M11	hypothetical protein							VLVGGAHEPGGVRGLRDQHVVAVDAVALQPVAVLAEVVAGRADQRDVAAQHPDGEGDVAGHAAAV
106838	GC_00006056	Singletons	M11	hypothetical protein							GVFADTEMQHPAIPGGGELLGGNRRGPKGIRVVDGGEVALGQVGRAAPQLGQFRRHGVEHRAGGLAGGDRVGTRLPVRQVGVPPVGQLLGRQPLQQRLALGLALRPGVEIGLPLLVCLPAAVDQLAGVGDHLVAHLERFVRVEAEDLLDRGHLLLAQRRAVRLAGVHRVGRRI
106841	GC_00006059	Singletons	M11	hypothetical protein							MCSMSVGVLGAGAGVRSNATVPTPIAASAAPNPATAAMARAVRSGGRAE
106842	GC_00006060	Singletons	M11	hypothetical protein							GDLLVRVAALDAPHRRRGGELGVGRLVGVQRRV
106851	GC_00006069	Singletons	M11	hypothetical protein							MHHGATGFDPDHRVDPRQRLRHVAHVGAAHRQRGFVLRGHRLPAQPAHLLAKDVGQPRVRLEFVVGGRGVVDLVFAAGGHCARGEAGIHPALQLAQRVGFDGAHRVLQRRVPGDDVDRLPAVGDDAVHQLARRQLLTQQPDGHLRDGDGVEGVDAQVGRDGGVRFLAAVAHDRLGQGQRAGRGDVGRPGMQHHRRGDVVEHPGLEQQRLAAAGLLGGSPHKRHPQTQVVGHLDQRQRGAHGRRRDDVVAAGVPNLGQGVVFGADPDGQLAAAEVGAKGGVQAAGGRGDLEAALGDQRLRLGAAAVLGECQLRLGVDGVRQLDEIGTAPPHDILDAVQRAV	small chain	MYKLLEDLYANEESYTRKLYEPLGLADDVLNYVQYNGNKALSNLGFEPYFEEKEFSPIIENALDRTTKNHDFFSVKGDGYVLALNVEGLQDEDFIFDDNDKA
106855	GC_00006073	Singletons	M11	hypothetical protein							MSLTATGSFPCFSSTAVIIAAREWSMPLTARRGEPPDGLASNACTSPISGRLPSSVTVIAVPGTGAER
106862	GC_00006080	Singletons	M11	hypothetical protein							VRVLAAALRRHRRLGALQDLQQGLLHALPRHVAGDRRVLALARDLVHLVDVDDAGLGALDVVVGGLDQLQQDVLHVLTDVSGLGERGGVGDGERHVEHLGQRLGQVGLAASGWPQHQDVGLGQLDRFVARVAALLAGLDALVVVVDRHGQRPLGGVLPDDVSLEELPDLDRLGQLVELDVVGVGELLFDDLVAEVDALIADVHAGASNEFLDLFLALSAERALQQVTAVSDARHGAEGLLPVRRWSCLSRMYSPTLPA
106863	GC_00006081	Singletons	M11	hypothetical protein							VGVNIKKNMVPKMTPISRHAGPRATPGIRLRRNMMNTAVNRHSAVIRKPNRRDSEPSTVGRIR	VVLADILHPLSLACLPMRVGVYIDGFNLYYGGRGLCGKGAPGWRWLDLRALAARLVTTHSAWAGATIERVIYCTAVISGADNPVGNREQDVYLRALRRSQTTDHIELGNYVHRVARTPLATPDRNGRPILAHPGGPLMVKDATGHDDPAAVFMVSTARREEKGSDVNVASHLLLDILEQRVDAAVVISNDSDLKFPVQTARNRVPVGTVNPSRSPLAGKLRGQPTDGVGNHWWYQLTPADFQTCQLPDPAGGVPKPPPW
106864	GC_00006082	Singletons	M11	hypothetical protein							MVRGFCTAPPVWVSSETAVAVLRLSVTVSTIASSSPVSFCLSVRRNELPTCSVTTSALAGDSTLICCWDTSGTFWLTTTWSVDSDAESRAVPVPSLISVASTSSGTLVIRLVVYVVSSSAAISRAAPRPMIPHAANRNMTARFTSLCPPHDPLRVCAATRPEQVARGKLV
106875	GC_00006093	Singletons	M11	hypothetical protein							VAPAVLQRDDQHRGRRRLAVRASHHQGGAAVHQLGQHGRTQDHRNAAPPRLDEFGVGFRDGGVGGDHRGGAAGQQIQRRRVVPDADLGAAGAQRVDAARLLGVRAGHQAAAVEQDAGDARHAGSPDADHVHPFQLGGQLVGGHGLPPVAPRASRAVLPMSSAASITSRSAGILVPQHNRRIVAGPVSTTARCGLTVGSRPPGRVRRRRPGWSARRGPGAAAGRQRTEPPRSSSV	PF13604.7	AAA domain	MARDALAAYQADLDAGNDALLMTDRWDVCDALNTRLHRHTVASAAPTLTGARGHHIGVGDVIISRRNDPAVPVVDATDHTKVAEPVRNGHRWRVYKIDTDNHRIYARRFGDDARAMFDGDYLAEHVHYGYAVTVHASQGVTAGDAVTAGTAHAILSESATRNLAYVALTRGRDANHIYTYENTTDDYQADHVQSAKDRGVHVAQRGTSREAAASLRAILGRDDRAHTLMAAAAATEHTQQPAAVRSLLTQRDKVRTHLRTEHHIDTAARDLAAALPALRAELDVTDTAGRAHAGATCYPVPEGALDHLDDTHRRVVTAITRDLHAVQSLHLYPGADKAAALAALADAAHRDRRHVIALPATPQAHAYANTHRYADNTDHVLKTPTTQAITKLRELADAG…
106879	GC_00006097	Singletons	M11	hypothetical protein							MNDHSSAPRQITSAADTEATTARFCRRPGSTSIRTRQRVSAIAVRRARN
106881	GC_00006099	Singletons	M11	hypothetical protein							MSRMRSRTVLVMSANASLAVVVTSPTTCTCPVVTRVSTATRERGSCASSASSTESLIASQILSGCPSVTDSLVNRRPFSLTIPILPNS
106885	GC_00006103	Singletons	M11	hypothetical protein							MRLFVHLDVEVTGRAAAGTHLALGGQPHPHAVTHPGGDLDADLAAGPHPAVAHALVARVGDDDADAAAGRARPGRHHLAEQRALHRLHLAAAAAGVAWHRGGVAVGALAVAAVAQHGGVDGDLLGHPGGALLEVEPHPQQRIRARPDPPDRAAGGGAAAEAAPEKGLEHIAEAAEPSEAAARRGRPLQRITAQVDDPPFLRVAEHLVGDADLLEFRLRGLVGVDVGMQFARQLAVRAFDLRIAGASAHAEQPVIVACHACLS
106890	GC_00006108	Singletons	M11	hypothetical protein							VNRPAWPAVHPECAVPAIGWPPTKRSRRPAATTSSSTAFLTLVTSVNGHRGAVSLTWASMLGSAGMGTASTINASESAARDRVAVRSVSASKPSAVAACAPSIERL
106894	GC_00006112	Singletons	M11	hypothetical protein							VLRTGPHRRQDLLLVGGLEVRRVLAGRQRPALAGEVVARRAVQPEQVAAAAQVLAAQRAHRQAAVRVAHRGGAAAVGLHV
106897	GC_00006115	Singletons	M11	hypothetical protein							VTVVLVLDGRMPTISTSSFTLITPRSTRPVTTVPRPVMVKTSSTGIRNGLSVSRTGSGIDSSTASISCSTDSTHLASPSSALSADTRTTGASSSNSWAASSSRTSISTSSSSSSSSTMSALFSATRM	MSVESPDVLIASSAPIHDHPAASCLADAPTASVADRFERIMGTRLLALFSPALFDEMMLPMVSASLVHTARIRDNPYGRARRTAASDQVALLANGAHRREEMQRLVRLHRDIKGVTPEGIRYSGLNPEAWNWNLISIFFMHRGAFIALTGEQLDDTGDQAVWDRYRALTADLQMPGRTRELPTSYPQLCAYYDHVAAEKLTHTEALDIVMAATLHPRRPAHMPAITAPLYSLLGPIFGHIAVILGFGIMHPRVRALVPMPWTRRHDIEFLVFSRVLRGAYRRLPRRITETPLARNRRQYERIVARYQGVGLVSFVPGATQTCGR
106900	GC_00006118	Singletons	M11	hypothetical protein							MARTSTISWSAAAVSTHRMRGGAVDRVTGTPTWTSPARLVAAPTASLSRFSSVPSTSTSPPSAPVNCWRSRPASGGEPNSGDTTNSTTANPSCVLAEAEWIRSEFSASTAAALDTSPR
106901	GC_00006119	Singletons	M11	hypothetical protein							GHPGQVAHRAQGRRPAGFAAFGLEFLLAAGALVGQLLGDVLLGQPVRLLDLDVVVSGHPAERHPVVAGDGERDDLVVGADVHQDQRVGVV
106906	GC_00006124	Singletons	M11	hypothetical protein							VTLAGLEGVQVFGERLPRPRQAVGHHDAGDVLDTGHHVDQHVVVGLAARGEADAAVAHHHRGHPVRRRRGQPLRPDGLAVV	MKPAFPVSVAASWPRVVAVFLVDVALLAAGSMAGRPGWWTALGVAVVVTVLALLCWRAAPLLTLAWRSVTARHRQVGATVGELADYERTFGSGPVGIRAIGAHLVAVVAVDGPPHSPSVLDYPRVESLAKLPLEAVTAGLEQFDVRLEGIDIVSAGARRAPKTHHPYAPVYSAEVGDHPAVGQRRTWLVVRLDALASARAIVWRESVAATMSAAAEWLAAELTSLRIPARVLTAAQIRDADEALLAGIDPGRVHAGWGRLRHPGGYVQTYWMSPGDISSTSIDRLWAPDTDATVVSVQLRRVGGGATTAGVVVRYHTGGPLAEPPLTGLNPLVGRHDAAVGAGLLTPGTAGLVAPARELAAGEKVSVPIGATGIIVGTTASGHPLLVDLSEPTGLATVT…
106911	GC_00006129	Singletons	M11	hypothetical protein							ENDSAQGLFDQLVGLGARLADEVPAEVRSAHLADLGVAHDSHAGV
106912	GC_00006130	Singletons	M11	hypothetical protein							MSPRVIAAAMPQVAATMRSPITRCSVGYSRGTPVMVMVGEPAPSTCAPIWLSIVHRSTTSGSRAAL
106914	GC_00006132	Singletons	M11	hypothetical protein							VSTISGSISRAATVTTAAATVTHTTASRQPHIRLSAAVSGLPTTSARLVPT
106920	GC_00006138	Singletons	M11	hypothetical protein							MVAPPAAITMAFDLTARHTRHANTRSASVAGSAGAPVASVQLAGLSPCASSSSRCCTSSPPLIGRSSVPPVSGSDATSTRMFFLRVRISRAAG
106921	GC_00006139	Singletons	M11	hypothetical protein							VVIGVGPQVDSHVVLPRRAVGAAGELVRAVADRVPPECGHVAKGGLRQGIKRAVAKPQFEVHGRGLEPDGELQVVDHPQPGHGGLLRLPGGQRVVPVDRAEKALLQLGIGAQRPVVPGVDEGMGRHRRAVGEPPAGFQDDAIVDVVAALDRLGHLGCGVAGGVVGHQPGEESIQDAAALAVVGAGGNEWVRWFAAVDHHQVRAQHPAAATGQRGDHEQRGGGRGQHGHRGPHPTHDTRP
106930	GC_00006148	Singletons	M11	hypothetical protein							DRRLRRRPGHPHGVPQVDRVREAGRVVLGDGQVGDAELHPGRSVVGAGGGDPQPRGLAV
106935	GC_00006153	Singletons	M11	hypothetical protein							VRRRAHHTQLLVGQLGQFRAVPDQRPAGAQLGRQQLHPLVLGQRPVVRVHARPGQQLGHHFLVHVGVLPHVQATQVKPEDPHAFSQQGQAVVGQQRAAVRAQRRVDGVEVGPQFGRRGVRRQTQVQLVLRSAVQDLGGGGGEPAADHPQRPPVRLVGAGLLGAVLGQRGQLGGDRDQARRHRQLLLAGGQLGQVVRQRGVGGVAGGPAHHVGRHVGVAVAVAADPGAGCHDRLVEQVGAGPAGPQRVADLGVDLRDDLEEGGGVVAQPHLDLVGDLQAGQPDQRGLPQREDLAAQLQLDVAAVVGFGVPFGVQPHQLGDPVLGDEDGAPPGLSGVGGDHRGHHRAPQRLGHHGRIQLCAIEFGVGGGQAAVLRRFAGGDVDRPAALPVDVLGDVGQQRE…
106936	GC_00006154	Singletons	M11	hypothetical protein							VLGDVRAADEPDRLDVGVVQDGVDGLLVAVHHLEHARRQARLDEELGQPHRHRRVALAGLEHERVAAGQRGPGLPQRDHRREVERGDAGDHAQRLAQRI
106942	GC_00006160	Singletons	M11	hypothetical protein							VPACVFIATSSAPWNIPHNASAANSAGPDRASPTVVPAAA
106943	GC_00006161	Singletons	M11	hypothetical protein							MRRASSPATWTATTSAPPGVRMRRLVRSFSVLAAARSADPNRPGRCCTSITSPLTGARCTWASSSDRKMLTRGSATSPMLNSAGGVATSITQISPSAGATIAPGRVGGTRGG
106944	GC_00006162	Singletons	M11	hypothetical protein							VGALADVHEQRVVGDVERLKAREPGGHRNLRHLARRLTLDDLGDLGDVRRRGSAAAADQVDQAGLGEVGDV
106945	GC_00006163	Singletons	M11	hypothetical protein							MVAAISSTASDAAGPARSASEGGRPNATRMSCSCIQQSNTRIRMNRPWLSGLVGVIVTASHSSSDMLVKAARRSSVIARKLSSTSASACALR
106947	GC_00006165	Singletons	M11	hypothetical protein							AGAVHGGDGRLEQFHAGLEGVDRRLLPEGAAEGADRAFAVLEVTAGAEHVAVGGQDPDPGVQVVAEAVPGRVEVLAQRSVDGVARLGAVQGDGGDVVVQLI
106948	GC_00006166	Singletons	M11	hypothetical protein							GRRQVHGPAGALGAACLVGRRGAGHPRAAGLADAGEALGGRGVSGGAGGLGGSAKRAAAGSAVAGVEVHCGVFLRECQSV
106951	GC_00006169	Singletons	M11	hypothetical protein							VVNTVSVLDSDRAATPAARRTVSAGHSDRGLPRPTVSTLDTGSDPTTSRCSCSAPPVAASARRPDSISATASEDRNDPADATTAPGLSSSPVETTGTISTVDAAARRGSEEATLTTGEA
106953	GC_00006171	Singletons	M11	hypothetical protein							MLARLPSAASAHNGGSAANIAASSAVSAATRPLSVIMPRPGTLCPAWLRTSVAAVIPVSSSHSALRIQPWWMRSRNSRSRTSSAACGSKASWAASTCSATAAAQ
106962	GC_00006180	Singletons	M11	hypothetical protein							DDDVVRGQHLQRRYPGRLRQAVRVPADEQRAGNAVRGAVLDDGLGDRQDVRLVERPGQRRTSM	MLASAAAPPTDTAGYCFEAKWDGIRLLARCAQRVELFSRHTTNLTARFPEIVDALSTTLQGRPAILDGELVAFDHNARPSFELIQRRLRTSRPGADLLASVPLTFCVFDLIYLDGNDLTGQTYLQRRRLLNDLRLHRPPIVISPYWTGITPDAMAEIMRGLGLEGYVLKRATSTYQPGRRSPSWIKYVVRQRNPMVIAGFIPSTSGPRGGLAALLVGAYDTGGQLRYCGQVSTGLSQRERATLVERLAELEQPAAPFAPPIPAARGARWVHPNLVVDIEYRQFSGRLRHPVLKAVLPEADSRAVRLPTLD
106964	GC_00006182	Singletons	M11	hypothetical protein							GEHPDRLFDQMRLVGRRGLGDGPVERRQVGVVEHLGQADVGPVVALRQVHPVALPGL
106966	GC_00006184	Singletons	M11	hypothetical protein							WRTRATRRRPAGPAAGTGRASGRMPPSPTGSRRTGRSTSATPGPPTATRTRPASRAAGAPARRTARRRPETAPTPRPAPATGRPRPAARPTAAAVD	VPMCNDISEMLGIKVKNLKITQNLGLDVHKNVKALLYEGQLTYHPSACACCGIKNDAHLIIKHGFRKTKVYMGLIFERPAYLKLKKQRFYCKACQQTFTAQTPYIQPRCTISNEVKRMMTRKLSKVISEKDVAESLCVSPSTVHRHLKEVSDSVKTQAHHVLPEHLAFDEFKSTKDVEGAMSFIYCDSVTHDIIDILPDRRKHKLEAYFLKFSRKQRERVKTISIDMFPPYIALIQDLFPHAEIIMDRFHIVQAINREINRCRVQVMNGFRTKDRPQYNKLKRYWKLLLKAPLDLDRMIYQSYGLFKSWQSQYSLVQYLLELDERLKETYETGHRLLSALKVNDIQQLRFILQDSKTKDISQGLKRVIQTFIKYLPYISNTMRYPHLTNGPIEGINNKI…
106967	GC_00006185	Singletons	M11	hypothetical protein							GRLEGDHRALARRAAAALLHAVPGRLLDPRPDGGVDVGAARVAAGEEVGQPAPEQPLVGAVQQRVLGAFQPGARV
106968	GC_00006186	Singletons	M11	hypothetical protein							MGRSGSGGTCGATIQRRPRPAARHSVANPTSVLVSPEISTAGPSATSMIGAHHGWRITRTVSGISAISGPNRCTQTMVTG
106970	GC_00006188	Singletons	M11	hypothetical protein							DDGLREAGLRRGPPDRVPDRLGALHRRQGNHAAAEPAAGHPCPQRAGAQRGVGDQVDAFGGDAEVVAHGGMRGGEDPPRLGV
106971	GC_00006189	Singletons	M11	hypothetical protein							MGVYSATASTRLSRWETSAATGLPIEMPATTRVLACDRAQRTTARTSDTARIMPATLPSGSMSG
106973	GC_00006191	Singletons	M11	hypothetical protein							VWLSSVAAAPNPLFLSLARFSTTRLVLMMLVVSGSTESSVESRNRPPSTIAVNFAGPSLLRLSSFLISSILRGSTWASNPSASPSNWARLTGTVVRSEVMKLPSCR
106980	GC_00006198	Singletons	M11	hypothetical protein							GQRQEVGNPAAGRGDGLDAGQRGRAHERQPQPAVAGEVLLRREV
106985	GC_00006203	Singletons	M11	hypothetical protein							MRLAPHMIAIPCANRTALGLPLVPEVKIIMNGSAAVTSRCGISGGAAATASA
106986	GC_00006204	Singletons	M11	hypothetical protein							MRPGSVTVETNSALRTPWSPARLTSESATKLAGRESRCVTRAVVPSGP
106996	GC_00006214	Singletons	M11	hypothetical protein							DDRRPVVLENADGGLLVPDDRGDGLGQGLDGLQEPDRHHVVQARVGQRLEHQRGRYGRLVVPGHADDTQPPIAAGRRRLDPQHLVDHLLRGTGGTHSAARVQRQFLV
106998	GC_00006216	Singletons	M11	hypothetical protein							VRDERPGGGAAVDLLQDRGLDLDESLGEQGLPDRAQHLAARRDQLPRLGVDRQVDV
107003	GC_00006221	Singletons	M11	hypothetical protein							MRTPGTAGTLSGRSRSERRICISSRTGDRPSAAAVARAGSSVPCAQNRLAAPVFANAARAKADPMPRRRARGCTTSSAIWGCASRGGVRLR
107006	GC_00006224	Singletons	M11	hypothetical protein							MNRSVTSGGLIAGAPIATCTLTANNTSAVPSLIRLSAFNTVSERRGSFLASPATAAASVGESTAPSTPAACGSMPSARAVHDTATAVAMTSATLRNTMMRALARISRKLMFRPSQYRMAGRNSSNTISPSIRTCPNCGTRPSSTPSTMSSTGGPTR
107009	GC_00006227	Singletons	M11	hypothetical protein							MNRLPDMLTMIDPGELRSDSANHGAPTSGTVGPHQASSINSSAAPSFSAARIPSPVFALAPTVHSVVMGARWYFTRICSLCSKPPLARITPRRARISRGSADSAA
107010	GC_00006228	Singletons	M11	hypothetical protein							MSTPRPVAYSRARRITSGSCTQTPSSENIRTCAAPAAIMPISVSSLPARPMVTAPTGCTSTRPTCWPRCHTWSVTTGLSATGLVLAIANTAV
107019	GC_00006237	Singletons	M11	hypothetical protein							VCATSRSTPNVERLGEKMVDRPGRGTPVSCATTSRSTPISWADISSVLENRRRGSGSVARRSNRRKES
107021	GC_00006239	Singletons	M11	hypothetical protein							VTLLWNTAASAAGSTPGPTRTRCTVSVLVGPAALTVSRGAAWIWRSRNRSGCHSDGVLHHGVRIEHL
107028	GC_00006246	Singletons	M11	hypothetical protein							VHRALLDAGAAGHARPQHVGVDDTALLLGADQRAGGLLRARAHHPAEARLGHVVRLGVLLTGQLLADPALGRALQRGLLVAQDV
107029	GC_00006247	Singletons	M11	hypothetical protein							DPPVLGEHVAGAAGVDGVAHRGQVGAAAVGGLPQRGRGQVGGRPLAGQPPGRV
107031	GC_00006249	Singletons	M11	hypothetical protein							VIRIAIDPNAHTAISSRPLRAVARHADSSVCEGVRRSNRLRGANSAAPAAQAR
107037	GC_00006255	Singletons	M11	hypothetical protein							VVVDLAQRALLRAQRPGEVPEMVGRQRDVGGQRLADRLAVVPHLGHREGFQVLLDAVGDLVQDRGPLRRRGLAPRRRRGVGGVERLVDVGLIRAGHLAERLAGDRCRVLEV
107042	GC_00006260	Singletons	M11	hypothetical protein							VAQPADAASKLEYLAGVRITVTASAPSPTCRASSFSANSGVPTTCFQV		VRLFAVDLKYGIEVSVGSALFSGIATTEANAARLLTNLEELLDSRGRRMAGRARSHTPSTAEPLVVLLIDEFAGLTAYMTDAALRKQVAGSLSRILTKGRAVGIVVAAFMQDPRKEILPMRGLFTQTVALRLRSRDEVAMVLGDGLADAAPAHRINPNEPGTGYVIAEDGSTMRVRADFWPDSLIRSVAQEYGPTSSSRAGSAEN
107045	GC_00006263	Singletons	M11	hypothetical protein							MTRGARISRSGTYAEVPSTCMSRRATAGLSRSVDRYQLSPASASDSRR
107046	GC_00006264	Singletons	M11	hypothetical protein							LREFSASKVSDASTDTPPMPSSPVRAPNRMILLPVPEAKAMCRSSWRNTPTHMAFTSGLPA
107047	GC_00006265	Singletons	M11	hypothetical protein							MVRTQVTRALISRPELSSIRNCVVAEANSGLSRSSANRWLARFSGAATRCSTSGSTSWSSSGASLAACAAASAARALRR
107055	GC_00006273	Singletons	M11	hypothetical protein							DHLEVGQRLRQRFPHVVEDVVDLVGRRRRLAQQAFQVRVLLRGLGAQPVQVARPALDGVTGFDLAVDHRPGVLDDVVDVSDLVLEVADDGLGGVDQPLQVGAQPADGLRRLVEQLADLLLGQHRQPAVRGVQGRPDLGRHRALGDGLPGRQVLAGVSARHQVQVLLTDRRHRVHVGHRVDRDLV
107056	GC_00006274	Singletons	M11	hypothetical protein							ASDGAVGVLDGDAVAVDVGDHRAQLDLHPHLLQPIGGALAQLVAERRQHGGRGVEQDDPRLGRIDVPERALERV
107057	GC_00006275	Singletons	M11	hypothetical protein							VIHAGASLNTLGAGMATITRISAAPMPIRLAPSTITVMMIWMRIRRRCWLSVTRPSSREP
107059	GC_00006277	Singletons	M11	hypothetical protein							VSTRNIRPGCNRIRRTTVAGSRSNTPASDAITTKPSSVTQIREGRKPFRSSTAPITVPSVKVIDAGPSQGSINEAWYW
107060	GC_00006278	Singletons	M11	hypothetical protein							MYWVLPIDMPDVGMMPVSCAALWMVLTTCLESAGAHTGEPEYLSLGTPSAMWIPCERS
107065	GC_00006283	Singletons	M11	hypothetical protein							MPTRTTVNPTPNVTVPGQSNGPGVRTPSSCNERMPHTVPRTPTGTPTQKIARQSHSESSPPNSRPRNEPATAATMLKPSAMPRWLLGNASVRMAADNAIRMAPPTPWTTRQPISHTAPPVSGNGSNDSAIAATVNTAKPAL
107080	GC_00006298	Singletons	M11	hypothetical protein							EEPHRGDHRPAPVRPVRGHPVRRRPGAGAGLHATRTRGRAALPLRRRELPGGRRADHLAHLRAVVARRRGRDDDRRPPRRAVLGAQAHLPQQLLVLLLHGGVQDQLRRAAAGVVLLDRLLQSRGRLHANQSAARQRPGPLLQVL
107082	GC_00006300	Singletons	M11	hypothetical protein							VSPLFNRCAEGFFGAASSTCWVPSRLVWPIFAVALAGSRTPGSRSSLSVATQSLRVMARTVPTHTSATRTRLLVFSANVSGICT
107083	GC_00006301	Singletons	M11	hypothetical protein							EEGRVGELHDVLEEAHLPGEHHLGALGEALFQV
107087	GC_00006305	Singletons	M11	hypothetical protein							DAGDPVVVQQKTPDLVGGAEPVLDAADHPQRAVAVALEVQHHVDQVLERPRPGDGAVLGDVPDQDQRHPVGLGRGGQRRRHRPHLRDSAGDAVGLGGGHGLHRIHDHQRGLDGGDVLEHRVQVGFRGQIHLVPAAADAVGPQPDLAGRLLTGDVQRAPAGLRPAVRDLEQQRRLAHARIAGQQRDRTRHHAAAEHPVELVHTGRAVPAGVGLDGGDRHGLRRGRQARATAGHRAERGNLVDGAPGAAFQAAADPLRRDVPAFRAAVLGACGCHV
107089	GC_00006307	Singletons	M11	hypothetical protein							VPFDGLPQFRQTGALRRAHRENRWAPKGFARVDQPDRAGQFTRGGPRLGQVLAVGLVHHDDVGQLQHALLDALQLIAAAGQGQQHERVDHVGHRHLGLADADGLDQDDVETRGLEQDHRFAGGLGHAAQRARRRRWPDVGVRMIGQPGHPGLVAQDGATGAGRRRVDGQHRHLVAEPDQVHAERLDAGGLAHPGDAGDADSMRVAGIRRQLQQQLLGLLLMVGAGGLQQRDGARQRRAVTAADRRGELGHRPPAHGTAACNAMTKIGAILRRSVTRAAGIAAISRGRTRAARPACAANRLRRRRLPSRAGRWRRPRRRTARRSRRAG
107092	GC_00006310	Singletons	M11	hypothetical protein							MCSLQSGFAEQHTVVGDDAHRVAVDVGEPGHQRLAVIGLEFAEFAAVDQPHDHLVHVVGHPRVGRHHVVELVLRGLGRDRGAHLPRAGLARAEGGRDRADDPQRVLVVVGEVIGHPGDTRVQVAAAQLFGRHHLSGRRLDQRRAAQKNRALLAHDDGFVAHRRHVGAAGRAGAQHRRHLRNSLGAHGRLVVEDAAEMLAVGENLVLARQEGATGVDQVDARQPVLQRHLLGAQVFFDRHRVIGAALDRRVVGDDHALALGHPADPGDDSGSRGFVVVHAVGGQRREFQERATRVEQAVHPFAGQQLSAADVAFAGALVAA
107095	GC_00006313	Singletons	M11	hypothetical protein							VQAAQSGLQQRGVAAEFVDDEPGDQRLVLRIEHRDRAEQVRQQTAAVDVADQDHREIGGPGQAHIG	PF07858.13	Limonene-1	2-epoxide hydrolase catalytic domain	MPHPVDVVRQFCALMEKRDAEALRPLLADGAVYQNVGMPATVGADAIVENMAAQFSMFPDAYAFEIVNIAHDGPIVLTERLDYIQAPDGSKPGVPVMGTFVVDEDGTITRWTDYFDVNLTVKILQGEDISALVPTA
107097	GC_00006315	Singletons	M11	hypothetical protein							GQAQRFLHRPKRFGAQRGLDADDGRLDAARRVGRLAQRFGRGGVQIDLGAPLPVEGAVRVPGDGARVDQEQPGAAVRQRGADHQGVGAVAGQHRVLL
107100	GC_00006318	Singletons	M11	hypothetical protein							MSLGVPSADCTSGLPATHSATITTTAKNAAPVATHHRQDR
107103	GC_00006321	Singletons	M11	hypothetical protein							VARSWVAVASTRSPGVSASPSRRSASIRSSSIAAEPAMVWAVRSAATSRLRPAATPASTRASTSRKKYAGPEPERAVTASIWLSGTLSTPPTESNSAETPSSCGAVTKRPLARAVTPAPTSTAAFGMARTTGVPAGSRDSK
107115	GC_00006333	Singletons	M11	hypothetical protein							MKVCSSESFTSSLTFFRIGSSARISGDPARLSSQFGPQDTFIGSPLIRLFGAAVGKVSPAGAVVRFS
107117	GC_00006335	Singletons	M11	hypothetical protein							VPRADQAAPVQPAVGHRGGQVRTELPVRGDLARLGLADDQPDAVDLDAHRFAVERTGRQHRRPGRGAQPRAGLVDADAGLEDQRPAQVAAGHRDAVAQRGEQDAASVPAPAPVEPRLHVQRGGGHVEQAVHSADPAVLLVGVLPVGDAGDGRTQAGQDAHPERAGGEPGGADDLGGGLPGQHAQRVQRHRGAERAAGQRRQRRVHRVTEPDPVERVGDGVAGAAQPVVGEAEQVFEPVARPVHPLLAADRRHHLRSDLLQSTRSWSTHHDTSPFSRRQADGDHHAEPNGYPLTRRAHMRGMADVNNRNCGVAAFDCVQPVN
107118	GC_00006336	Singletons	M11	hypothetical protein							MNTPSSNLPSVPITGSFSSSFLPTATQLSRTSAPAITGSTWLRWLKMKTAGRWAVRFSLPMTLRCTPAMASDNWENVEVKKLTPRRRLRVSTPTPTAPAATGNIDPNPARVRNCRRRPTGPRLLNRRIGQPRRLATAAILPSGLVGRGLPTRYIRATSSSPSA
107122	GC_00006340	Singletons	M11	hypothetical protein							MSTGRPPAPDVASMATNASPESTGRRTGTATPVDVSLCAQAIRSTDGSLCGSGALPASDLMTTGSPTKGFLATAAANLELNSP	MNPLEAKFRTSSLRSWKTDQADAHKLALLAFNMKDAKIQRHTEEIYFELRERARFHLEMENDQNKLKVELVEVLHQTFPGLEKLFKNRYSKIALNIAKVFPHPNCVFALTHDELTHTILNSTAKGMSIKKAQKYTNDLISIAQNSFPTVKQSSFLVEKLRHLCDKLLKSMHEKDLFDKEMIKLAKTTDAFENIVSIPGLGELTTALLIGELGDITHFETNKQLNAYVGIDIKRYQSGNSMSRDTINKRGNKKARRLLFLIIMNIIRGRNRYKNHVADYYYKLRKQPNEKPHKTAVIASVNRLLKTIHYLITNNQLYDYQKAPH
107125	GC_00006343	Singletons	M11	hypothetical protein							MPASFAQRGSMRSCWWPGSAASDTPHSGHSPGQSGRHTGEKGSSRPTASMMDCSRSTVSSTMWPTSSSSVVASVVLSG
107129	GC_00006347	Singletons	M11	hypothetical protein							GLDPDGRGQRGGLPDRAAGVGADRQRRLERRQRGRAAAAGTAGHPLDIPRIAGRAV
107131	GC_00006349	Singletons	M11	hypothetical protein							GAQRDSQRLRGLADAHRQPALVRGEPGRHQSAAGRVAAGRRHAAEKQVRRDQHHGVCRRRGV
107135	GC_00006353	Singletons	M11	hypothetical protein							ARAVAAGVDVVDLLDPVVLLQRHVVEAAHLADTVERGLQLGQALHRGVGPHVLVVVEDDQTVLVTHRHHRLGEV
107139	GC_00006357	Singletons	M11	hypothetical protein							MPAHGSPISANRAGTVSIVNASGRQPAPSSQRNGVDTRASGVARTE
107142	GC_00006360	Singletons	M11	hypothetical protein							MIQVSAWRSDCHTGFTSALISVRLFMNRNAHTAATTASGT
107143	GC_00006361	Singletons	M11	hypothetical protein							MFDAVPRVGAGRPQGGDGHHQLSGGDAVHGDRLARVVLSGNPFREGVEVEAVVVQDLLARREEAGPGPEFAARVGGGQRGPVVVVQVGGGVGDAGDAGRGDPAAELGQVGLPVRQRLRPAAVGAAQPPVRVFGQPDPAQRLGIEDPQRAAAVLDADRDVAHDGIQRGPVERAGDRIVIAHGADPPVGSGRGVGQQPGELGAGADAGRPDEERIQRRGSRAQVHVVVVQPGQHGAAAGVKHPLPRPGRQAIIRGRHLLDPRAHPDVGRRPVQQGGPLNQHDRQRLWLTR
107146	GC_00006364	Singletons	M11	hypothetical protein							MSSSASSVPAVLSFSSVDIMISEKPNRSVICSLVQPSALSSTVTGWRRLRSMRTPTVSRLSTSNSSQAPRLGITLTLCSVFSVDLSMVSSKYTPGERTSWLTTTRSVPLMMKVPFSVIIGKSPMNTVWLLISPVLLLMNSAVTNSGAAYVMSLSLHSSTGALTSSKRGSEKDSDIEPEKSSIGDSSSSTSSNPPLGSASPRAIAASRHRGAPINHSKESICTSSRPGTSSGSRSLAKETRLGAPGTEPFKELDPFEELCGRSVLLWRKSAKMHPSSTSCDSRRPGPPAAFAANCVGSAGKRTVRISRAQLKN
107147	GC_00006365	Singletons	M11	hypothetical protein							DRDDGHLRGQRHARRAGLELAQFEAAADGGLGMHADQLTLAHALHGHVERVVSRPAVHRDQPGVLDDV
107149	GC_00006367	Singletons	M11	hypothetical protein							MSPIWLRRTRVRSIDITGVIPEPAVRNRIEAGAGSGSTKLPCGAASRTTVPGSTPATR
107153	GC_00006371	Singletons	M11	hypothetical protein							MYVVSPNLTRLKLALHKLTVEAFGPVRLTTALPFFYRY
107159	GC_00006377	Singletons	M11	hypothetical protein							VSRCTVTEVRSGMEASTPVSRGNARKVHAPSMTTCHPSPTGSASILARTTRHPVTTTASSRPISTPCSRLRKMTLVTVTR
107164	GC_00006382	Singletons	M11	hypothetical protein							LTASAPSSAANAAAGSGTPRACSASDTARASPICLSALRSCSSALAAIAALSRGASSLLNGVNAAAADFRPEHTKASGVASAGAAAMPSRSSAAMASWPAASTSRLSGKCLKNVLFVRPARSAISATVVWS
107166	GC_00006384	Singletons	M11	hypothetical protein							EVVDAQTGELLDFLHQTLGAAERERRVQFGLGV
107167	GC_00006385	Singletons	M11	hypothetical protein							MLRCSPRDIRDSADIGSPWVPVVISTTRSGGISSAAPMSITSASATRKNPSSRAMPMLRTIDRPTNDTRRPNATAASMIC
107168	GC_00006386	Singletons	M11	hypothetical protein							CSSETSTGSRCKASSISRLPAALSASTSSTSGSPVALLRPAS
107169	GC_00006387	Singletons	M11	hypothetical protein							VLGRHLAHRAGEDRRRRTGVVCHPVPAVVAVPVLVLGQVGQLVRRNAGQERRPAAPRGRPELV
107172	GC_00006390	Singletons	M11	hypothetical protein							VCPSISLAVRPATEMSASRATTRPAPTAGPRIADTTGVSQLIMLCTRSRASRMMRTRPW
107173	GC_00006391	Singletons	M11	hypothetical protein							GGLDRAAEIRRDDQGRQVGVLVEGVLDPVEELGPDDAAAAPDGGQVAGGDVPAVFGAAGLDLVEALRV
107174	GC_00006392	Singletons	M11	hypothetical protein							VRSTRPISASEAITRVIDGGRTRSRIASAPGVIGPSLASIASADSWDSDTGDEGLRNRSWRASRMTASDRSLASRASLSGMARGYTQA
107183	GC_00006401	Singletons	M11	hypothetical protein							MDRPGLAMRGVRTVSSSTPTIPRPKPTSWPDSGRGVAADPMTTGSVLSVTRAVTATARQT
107185	GC_00006403	Singletons	M11	hypothetical protein							VSSSNPCGASRPSSSPPLPAGNISPAITPRLAAFSNSTKGIGNPSTTDSAMHWAETQELFTQICSANAAAGCSL
107189	GC_00006407	Singletons	M11	hypothetical protein							VRGRLLVDRGTQHRRRVPRLFAALMRLHGEVQDSRRGHRRRGVDRGLLIQQQRLLEPDVADLGRRAQHGSRGRQSHLAVGGPRQHHHVADLVVGEPGLGGGADVGLPQVALGFLLQVDVRAEQRMDRNGAAAMCRGLQPAVGQPQPAVRPGRQRRVHQPPGRVEHGEIDRGAGIVQVRHKAAQPVWQRLSAAHAGQGGHRYFAAAGGLFERADEQRVRRQFGEDPVAVLQCGLDGRGESHHAAHVVRPVAGVAHRLLARVEQGRRVVRHLGWPRADLGERVGQVVHDRIDLGRVEGDVGGHLAGHHVALLPGRDQVANRWGGAGDHGGLR
107190	GC_00006408	Singletons	M11	hypothetical protein							VLPQQRRPLLRQVRAPQQARGQPSRLHSVVDALAVERVHTGRRVADQHPVGPGHPGHRAAHRQQRRSDRPGSADEAPLVAAQVRVVVDQRPQRQLGRSPRRRQRPDADVHLTVAEREDPAVAGQHLVPGAVGSAQFQVRRQPGVVGVRGAQVAAGGHAVHRLLMPASAQRAAQRRTRPVGHDQLTALHPGAVGQRQRPHRARRVTLHANGFGSQQHPRPGILGDPADPVVQLRAGHRAAGGRERRAGPVDLHLGAEPAHPQPAVPDAAVQPAAQAQAFALGDGARGQPVAAGLVAGKARRIDDQHVMPRARGPGRRGGSGGPGAHHHQIGSGRCRRHAHQYVWSGEYSGDGGGGRGFR
107192	GC_00006410	Singletons	M11	hypothetical protein							GLDPAAQLAGDLLDGHPEGAGGHERVQVLPRVEGFDQPGVLGQVGHDPHLDLAV
107193	GC_00006411	Singletons	M11	hypothetical protein							AGLAVDELLDLLGHVGQRHTLVADDLAEEEVLRLDGRGALV
107194	GC_00006412	Singletons	M11	hypothetical protein							VHQLRLLQHESDPGVELVGRHRPNVAPPNGYRAPVDVVEAGQQGGQRRLAGSRRADQRGEGAGPQRQRHVVDHRNVGAVAETDVVEHHRLRRLPGGLARLAHLEFVFVERVLQAPGRQHAGPDTAEAVGDAEQSCAKGGAQQQERQQIHRIHPARDHEQGADGRDEPQEGRGTGDQVHEGLLAGQRALPGDQEADVLVEATPEAGRGGTTEDPDHRLALQVGAGLVAHRLGPALRLRDAGPRLDRQRRRQHQVNQHRHEQHQRHPPVDREQVDQHRDRRHHRGDRVRDGVGDQVVQRQRVVLQQLLDGARSAGGEPAQRQPGKLAQQGRTKVTGEPRVDDMQPQRERGAQQRPQTQQRHRGDADVPQPGGGRPGHQAPGQLDQQHERRQLDQRDHRLQH…
107197	GC_00006415	Singletons	M11	hypothetical protein							VGRADGRGQHIGVEARRRLGLPDDVDPVQPVQRHPPLAQVGGGVRGQRADRGRHRRHDDGLRRQLLRGRQQHIRPALRPVHQEGAGQLVPLV	VRHDDYTLVIPTVGRESLHRLLIALRSSMGPQPPEVVVVDDRPRPGDDLPLPDDPPVRVLRSGGRGPAAARNVGWRASRTRWVCFLDDDVLPDRDWISALCLDLKAADACGAAGSQAVLEVPTPRRPSDDQRRTARLATAQWITADMAYRRDILVAAGGFDERFPRAYREDSDLALRIVSAGGTILRGERRCTHPVAPATWRSSVRAQIGNRDNALMRRKHGRRWRTRIGEGPGRMPAHAATTAAGAVALLAGLLGRRATARRAAALWLLCTIEFAARRWLSGPRNVREALGLSASSVLIPPVAVAHRLAGEWTFGARVPSRRWPCCWTATTP
107204	GC_00006422	Singletons	M11	hypothetical protein							LFNSELLPTFGLPTSATRRGPPGLGATSETSGSAASTSSSRSATPRPCIALIGCGSPRPSDHSIAASASALSLSTLLAAKKTGFPDRSRIRAAASSAVVAPTSASTTRITASAVRMATDACSATSCCSPLASGSHPPVSCTTNRRPVHSAS
107207	GC_00006425	Singletons	M11	hypothetical protein							MVPSLLTAGISDAEVSTRATSSMTMQAATESAPCPPYSSGTCTALNPAAFNASSASCGNREFSSTSAACGAISFSASARIAARSSWCSSGSWNRSKSGFPAHPAISNAS	VAVWRDDDPEIFKATVATAAEQLGVQQIAVEKDYWVCEVLRAIVGAHRDEVVFKGGTSLEKLRIIQRFSEDLDLLVVGHYSSKRAAKRAMKAMLAAAASTIGGKCTDSESGGALGSLHRRAYLELPLERGEQSVGLVDPTAVLIELGQSGGPNPSLDGTVESLLARALHGAVKGDWDDLRPFAVTILHPGRTLLEKLLRVNNFVVDPARRDTPHGLPRIGRQFYDIWALLHEPSVIELLADKAQVGAILQSIFEVSEQFSPDHPVPSGGFAASDAFSSDGEFAEGLRRQHDIAMRDLYYGSDPPTFDDVIERVHACAELLNPKR
107209	GC_00006427	Singletons	M11	hypothetical protein							AEPGAAVGGVDAQLGVDVGGERVAQGGDAVDVGRGQAGVGDGGPDRLHGQLQARYAGAASDPGDPDAGQDRVLLEMRHAHRPSDHTVAASNQL
107210	GC_00006428	Singletons	M11	hypothetical protein							MPPVNTRSTLPMVTTSPSDSAAAPTRTPLTKVPLLLLASRISAPVGVGVKKA
107212	GC_00006430	Singletons	M11	hypothetical protein							MAGVGDAGQRDVLGHDRRRQRLGDPVGDREARLTVVDARRILQRRFGFDGAEGDDLGDPVGAPLVGGVAHHLAAATVVEVDVDVGRRRPLRVEEPLEQQAVRNRVDVGDAQRVGHQGAGRRATPGPHPDVDRAGVVDQVGDDQEVGRKTLVADDLDLVFGPVDVVLADPVREPPPQPGHHLVVQPAGLVVTLGHREDRHPVARRPHLRVGLHPFGDQQGGVARAGHLGVPDLAHLGGRLEVVAVAVELEPVRVRERLAGLHAQQRLVVVRGVAGDVVAVVGGQRRDVQLAADLQQAVADPLLDGQAVVHQLEEEVVGAEDLAPLGRRLERLAVLAQPQPGLHLPGGAAGGGDDAVGVFGDQLGVHPRPLAQLALERGQRGQLEQVAQAGRVLGHHGQVG…
107213	GC_00006431	Singletons	M11	hypothetical protein							MQSAIQFTFASACNTMLASTAGAPGPETRNRLGNPSTPRPRYVRGPPDQSSLSRLPSRPTMSILASAPVIASNPVASTIASRS
107221	GC_00006439	Singletons	M11	hypothetical protein							VSCNVNASEPEIDFAPVALVVLATSSNSLEPAARVRLNAVSSATAMRAIRSKSVTSSGYDGPIASRTVAIRSPTMGPSMSSSRAERMTRRSSRRST
107222	GC_00006440	Singletons	M11	hypothetical protein							MADDPAHSEIRNPNDTTSPRALLAMSRTVGSMISLTTLGENTLCAVEISCRRMLGSMSGPNSGAT
107223	GC_00006441	Singletons	M11	hypothetical protein							VASQLNRLSADTGANRRALAASCGISSTPCTRSLSRASSRRIAPSPQEGSTILGPARRTQWARNRATGAGV
107224	GC_00006442	Singletons	M11	hypothetical protein							AAQPRLADELLLALLQRDRVDDRLALHVLQAGLDDLPLGGVDHHRDPADVRLGGDQPGEPVHRGDAVDHALVHVDVDDLGTDLHLLQGDRQRGVV
107225	GC_00006443	Singletons	M11	hypothetical protein							MGLLVLVGGVVGDERERQPARRAHHLVAGEDHAVALLTELHRGGVGNVAVVGQEGVEDQPSAGRQAFGGEFEHAAQLVGGAEVGHHLGEHHQLVAVAGILHRREHVALNNVDAQGFPLGIGAHRLGELRGHLHRVHRVTAPGQRQRVAPGPRADVEHPIGGGVVGLGGQGQHPRVGLGAEQRRRTHGDPLFVVGLDGAPVGLDVEVHAGAERGVIRDEHVRPGEGLEGLGQFDFQRRAQLRELLRGIPDAQGGADVATQLEVFVDHGRDGRHPDGALGRRAAVDPPDHRVAQQRRIERAIRRILHQNLLHDGPALHHRSGTPAPISPRGRPPRADPPRPRRFRRVWSSGWRPPGPGRGSARPTHSEDRRSMSPGWTPRTRARGRLPTR
107226	GC_00006444	Singletons	M11	hypothetical protein							MPPLHSPMHASPAPRAACASQTASPTKMASSARTPARSRATRTMPGSGLAVSTSRDDVVAAMTSSQSSTLRRISSSSSGAELASTTCSPRSATRRSRARAPGSGLSIGVSSR	MTVRVRTSSEGYAIDGPWEGCAAANAFLVHLVGRGFSAATVRAYAFDVLNLARFLLDRDLAVAAVTPVEVFEWIDWQDVRRDPRCNPARRNGGSAAASTINRRVAAVRALFEYLVMTGIRTDNPVPSPRRGQGLRPVARGPLGHLGPGRPRAGGRLVRQPRLLPESLDADAVERFVASLRTHRDRAMVWAMLFGGLRSAEVRSLRLADIDFGRRRVRVLGKGSKERVVPVDAAFFTELSAYLRLERPPGLATEECFVVLRGPSAGAPVSEAGLRSLFRRHRDHSGATRVRPHRLRHTYGTELASAGIDLMVLRELMGHVSPETTAGYVHLSVEQLAAEYGAARASLAGTRR
107227	GC_00006445	Singletons	M11	hypothetical protein							VAAVWAATLTNTESGTSLPVSTSRAREDVPASRLSTRTVRTVVPITRDSTAGSISSTVRGRPNRPPSTASTDTRPAPRPR
107228	GC_00006446	Singletons	M11	hypothetical protein							VGAGDVDVAGGGARGHLDRAGDAQDLLDGRGPQVGIVVQQRQLLGVSQQQHDPVADQVHRGLETGADDERGVGGEFAVGQRPVGGHPAERIVAMRVGAQLVEVREQVLVDAAQPVDGVAV
107232	GC_00006450	Singletons	M11	hypothetical protein							AHRGGQALAQRAGGDLHTLGVPELRVPGRLGAPGAQRLDVGQLQTEATQVQLQVQRQAAVPGRQHEPVPAQPVGVAGVVPHHPL
107236	GC_00006454	Singletons	M11	hypothetical protein							VSLSNEPVGSTNTSTGANPWWAAAKLSMAVKAPPGPSQSAGVLKAELIIMTAGNRGGGLLLNHAGGR
107237	GC_00006455	Singletons	M11	hypothetical protein	M	Cell wall/membrane/envelope biogenesis	COG1136	ABC-type lipoprotein export system	ATPase component
107238	GC_00006456	Singletons	M11	hypothetical protein							MPSINGPSITSIGRPPAAAISARNSSVSSSTWASMPFTKACVIRSRTGRPRHSAAAESSEASADLLNRSAISSSRSAASSRRFSTTSSMRSRSSGSIES
107251	GC_00006469	Singletons	M11	hypothetical protein							VPADGVDDLQLGAARQLLSQLLLQTQRVQPVRRNAAHHHRHRTAAQRLAHPAAGPADVVTVQRLGQHHVAARVEPLHQLDALVLEITLHRVPAAVGGILVELRVVAEPGVELDLAAVGQMREAPRDRQPGVGRAPGVVIVAALPIRIGFDRRDLGALGADLIGGRARAHCQQQPGPHPARVTDDPLQSPCAAHGSTHHGGHLVDAQRGQRRDVGLHLIANRDPGKP
107257	GC_00006475	Singletons	M11	hypothetical protein							MPAALSRDRCSSSGVRSVETTDAPAAAGNVMLPEPAATSRTRTPGPIPAASTRVGPSGAITSSAIRA
107258	GC_00006476	Singletons	M11	hypothetical protein							MSPSASTACATKDFTEFGSVTSRWNPTASPPSALILPTMSLSFSTRRAPSATGKPCAASSIAVASPIPEEAPATMAGRRSGNGSNRGIQRTSTLMGR
107264	GC_00006482	Singletons	M11	hypothetical protein							EPRQRVVLVHELGQLAGAEELLDRRHDGTDVDQGLRRDGLDVLGGHPLADDALHPGHADPDLVLDQLTDGAQPAVAEVVDVVGLHRHLDAARDGHRGL
107267	GC_00006485	Singletons	M11	hypothetical protein							MIGSGRSPLSNGIHAVSNTMPAARLAGLLAATAGPSRGSTSRDSNSQHTIPANRSGNRIHRLASLTCVISASRL
107268	GC_00006486	Singletons	M11	hypothetical protein							GAGVDAHAAEHLSAFDDRDGLAQLGRRDRGLLPAGPRPDDHHVVLLRRAHGL
107269	GC_00006487	Singletons	M11	hypothetical protein							VWPSRSETTNLPARSMWVTSPSSTCTLRCRRSTTRVGGAMSPSDTMPVATWYSSGWKRWWVVRAISLMSTLACLSFFAAFRPPNPDPMMTT
107270	GC_00006488	Singletons	M11	hypothetical protein							MFGSSPIADSTMPAGCVPAAGLHRACTVCSRRTGSSCSTGRCESTAERTGSGTRVRSESARGCSPRSSSTVRNPSVTAASATSLALTPNLRQTRSTSAIGTRTVA
107283	GC_00006501	Singletons	M11	hypothetical protein							VTTPSTTLRYGVSMNPNGLTRAYTDSEPIRPMLGPSGVSIGHIRP
107291	GC_00006509	Singletons	M11	hypothetical protein							VIGCRPLSPGNIAEGSAVICANTGLAIAARKMTARSCAVDDPDPLGPSRPDGVDACVLVAPSAAALAFILATVASGPPSMCASVLAASLPDTSSRASSSWRAV
107299	GC_00006517	Singletons	M11	hypothetical protein							MEQGGAHAAGEGGAGLQVTETGALHGGRLAAERRQGVCDPAPREVGGGVEPAPIPVRAPHAQTGAPGDDDARVERANVGHGQPGPLQGARQPIGQEHVRTGQQPAEQLTAGLRLDVVGDAALAPIAQFEDEVGVGPRRLAGEPADHQRPPRVTGAHAFHLDDVGAPVRQGRTGGGDVGPGRQFDHPHAPQDTTVHARHRQSPRSRPFLAILDILVSLGRSDSPSAGQRSFSGKRRDGADCWSESGARCGGRAPRHSAAWCPADPSPRPPDARMALGPTRSREVTGDGQGDGQGGGDQRGRPRSGPVPRPDAGRRGRRHHRGRSVRGHRDQ
107305	GC_00006523	Singletons	M11	hypothetical protein							MCTTTMLHSIHTLNPTCSAKIEKIRLRRAIALPVVSQNSGSSGRQSSIQCRPLCRSGAAAGCGTGVMVVVIRWVSPVS
107307	GC_00006525	Singletons	M11	hypothetical protein							VLGAERLGLVGDAAGGRRVVVRAEDAVQPVNAEPGDADHHDDDQHHPPSLDQRRYRKAFHPLAFRIRVTAHAPGRARLPTSSAGSTGITVRYGTVLYKRGAAAVAGDEFQCRPGSIAVSARPTARSIDAAHPDFSDGPEHLRRRGAAMEPGPRGDAGPALPRDAAVPRHGATRRQSARGRRRLDRACRQHLFHQRAGDAEVPQPGRQSGLHPVGAAARGRPDPAGRRAPHHRRR
107313	GC_00006531	Singletons	M11	hypothetical protein							VDDANSGAFADASAAPLARAISGSSGTDSSSDVAASSAGLISGTSTPEPTRTRPSGRVGRDSALAAMSTSSATAWSSSSGRGRRRTSETEPSAVSTTAIVAL
107319	GC_00006537	Singletons	M11	hypothetical protein							VKSSSVDCTDSLGMVKPSALKLTICSCNPVPEITGLAVMLSNMPFSSMVPSAGWVVTVLVTNGPSTGMAFCTDCLMPSVVQSIVASNAPMVPFELPLSLSRTSLILIESFMPLASRMLLPAVCTEMLV
107321	GC_00006539	Singletons	M11	hypothetical protein							LPGSGLLNISTGCRGVGQSLLGSGADRAGAGGFVDAGVVAGLRRAWRRLDRGATGGAGRLDHVLRLLGRRLLLRRRLRLIGHLAAGRVVAHRRWVDAALPDRVHEAGSVFVDGLAGLDILVRREPRRDRVGAGRAAGREMRRPPAWIAADERTHGKWFRSTRKGATASCTAQHGLLLLKGGLHRTGRSRGRYMNRAPAPIRAVRRRPVCVRGRRWDGPEWSRIPSAVEGVRCALAVPALVIRRWRGAIRRGRPGKRSQR
107323	GC_00006541	Singletons	M11	hypothetical protein							MMSIFSPESSLITLRTRWPIGPMQAPLAFSPGRLDFTAILERCPASRATATISTDPSAISGTSRENSLRTRLGWVRDSVISGSRAPRVTPMT
107324	GC_00006542	Singletons	M11	hypothetical protein							LYADIVVVLHALRIRAQAALPSASPPNASTVSGASLSRPKACSWANIDGVVSIMSTPCSAISATSASASVWVASSTTCTPWPSSNATSGCQAASKAKDQAWAMRNGRPSAAAAGRNTRSR
107336	GC_00006554	Singletons	M11	hypothetical protein							EGGPVHQRPGLAGADDLRDVGAAQGGGQAEVSAGQRLADAHDVGADPGVVGGEELAGAAEPGGDLVEDQQHVAPGAGLAQVAKIPRVVEPHAAGTLHDGLDDHRGQLVGVPGQLRLERRAV	putative	MPNSFDTETRGPSNARLFVVGVIFLVTAATTGTLLIAKSRGALDSFVRVTAELVNVGDGLPVKSDVKFRGALVGFVSGVVPAHAGRPNVVSLNLKPQYAAGIPDTVTARVVPSNVFAVSSVQLVDKGKTAPALHTGAVIAEDQTLPTVLFQTTLNRFRQLLTAIGREPNPNNIGWLTALGEATSGRGDRLQNAGHQLNEIVTQLNTVVTGDPGPSTISALTAATTGLRDTAPELLDALDAAVQPMRTLAEKRAALSNFLSAGTGTVRTLGDAFDNQTDRLINITTQLTPVIGSLADHAGNIHTILVNAQDLVTKVMDKAWNYDTNQLQAKGIIALTPTRTYVRADCPRYGDMAGPSCFTAPEVPTAPALTPSLGSMGFPLPPGSTENRPNLAPPRGSVL…
107343	GC_00006561	Singletons	M11	hypothetical protein							MVTSRSSATSRVSSCEEKKVASTPNTSVMRSSTATVSGRTSCSIWLR
107344	GC_00006562	Singletons	M11	hypothetical protein							MRRCSAVSSACSASSTSGTGPSGCPVRSFAIICRLGSIKAVASSRVSATTALTVKKVSGSGVSALGRNRDR
107345	GC_00006563	Singletons	M11	hypothetical protein							VRVNTFVRQPLSDHLGGLGEYGLVHDGDLVPGAEQFVQLAQQPGADDHRVGRVDGHLHGHRFAGGSHVAARQASVAGSRDTM
107354	GC_00006572	Singletons	M11	hypothetical protein							VAAAGACSTSGTTPASMPGCVFDLGSTRRLTGKSSTTSSEPSAHHPRTNNAQAAVSTDDRRMPNALDNSLTLPITDSSNCTGGEGEYGSRPSSAGRGGWPAVPSPGRCASQ	MTWTVQCSYAATAPGDFDAVSGAAVTYDPHRGATQVALEVQAGTLEEAAISGLSTAARITGLPPARLCVQRTADLIADHEHPAPLDLDLIGVTEIAGELGVSRQRAGKLADDPDFPAPVLRTAAGRLYTRDSVKAFQQRWTAARNPRGGRRRRQHATASQADR
107356	GC_00006574	Singletons	M11	hypothetical protein							GGLAGAAEGRAGRRRAALLPARRADRGGRLAAGQAEPGENDAPTPGGGQENGLRGQDDTGTVATGRSFSGSL
107357	GC_00006575	Singletons	M11	hypothetical protein							GNRLVQRRLPEPVRLEVDLAQLVDDHRADLGRADAFHVVVVRPLDLGHVRAGGRDGRDGDIGSPDADFQRGERVGEQLRADV
107366	GC_00006584	Singletons	M11	hypothetical protein							VPNRSMTSVLPFRDPAAAGPIGPRPGRHPRLHRRYRRVLSGYAARIAHADDPPLSPTTGSESPDGTDPAPAPIGPVPARQQAAGAGERQIAAGRRADIRPRGRRRARRESRIQSRGVRGDLVAGLPAPRDRGAHQRPGHRVARRRSGGGGRVRRRRRAGAESRDGTTGSSPGPGAGHVGRRGVAAAVGDDGNTAGLPAGRGGRVGQRPPGRAGGRHQ
107371	GC_00006589	Singletons	M11	hypothetical protein							VQRIQLGELLGVFVDQIPDPPQDLGPLPARQLRPDARLEGRLRPGGGFVDRFGAAVGEFGDLLLRRGIDDRDDVTRSGALANVVQYRLHRHL
107383	GC_00006601	Singletons	M11	hypothetical protein							GREELRPEVAVAALALDGFGDEAGDVVRVRRERRAGLPQRLGLQGVDVGPAPQVGRVDPRPVEPREAGHRDRLGVGQRQRVAAAAVEGAAQVQHPGAQRGVDTAPFVVPALPVERHLERVLHGQRAAVDEEQMRQRRVAQHPDEGLDEAGHRHRV
107384	GC_00006602	Singletons	M11	hypothetical protein							MLASGVAMMTSHTPASAAFSRAHRTACGHLSNAVTLAQPISAAAIATKPLPVHRSSTRRPGIRPVPCITSTSNRESSCG
107390	GC_00006608	Singletons	M11	hypothetical protein							MANPAGTQMSATSGRTTASTAPVMPARAGVMLANDRIQAGDSLCRCRVCHRKMP
107393	GC_00006611	Singletons	M11	hypothetical protein							MPAPELKPRPAPPIRTTLTSGSVAAYSIASAMPVITGTVREFRLSGRLMVTENTPSDSVTSRPATGARVAIADEGMGSP
107401	GC_00006619	Singletons	M11	hypothetical protein							AVGRLVRGLAQHVQHQHELGAHRVQLGPAHLLLAAEPAAEHHHRDAADHENREDGAGAAEHVRAAV
107402	GC_00006620	Singletons	M11	hypothetical protein							MTNGRRYSASSPPAAGTQALSTAISWRSDSRNSSSGSSGIASRRAEDRNRAALAWARNDTMEPSAQR
107404	GC_00006622	Singletons	M11	hypothetical protein							GLGVAGPDGRGERVVDAIQLVDLGVGDVVGGRGGQLLGDGRLQPEDVLDVLAGERQHHV
107405	GC_00006623	Singletons	M11	hypothetical protein							MIDTTSSGMICSLDCASADSSRPSIADAIQVPATVTNSENVELPKNCGCAVGAPLPSRTMMVAIAAWAVAKTQNTAILASR
107425	GC_00006643	Singletons	M11	hypothetical protein							MLPAASPSRPSVKLTALDQALTTTTQNNTNSPGASVTVAISRT
107437	GC_00006655	Singletons	M11	hypothetical protein							DVGVVLLRSIEDLLGRHHHTEVDHLEVVALQDNPDDVLADVVDVALDGRHHDGAVGVLGTGHAGLFLLRLDERQQV
107440	GC_00006658	Singletons	M11	hypothetical protein							VKRGIAQRLGPGQRVAEVGGQQAARQRQHFGERAGRFGVGHPERGQHPDPVLVAQHAQPQRLVVRGAGHHYLLGDQPVGDVEVLGGVVDADVDHLFGWALKTPLRQPHRQSGAAPRRVDHQIGGDELRGPAGDRVQPHPGHPRSRRVEPRLGHRAAQHRHVADGVHPFAQLPFQLRTAGHVGGELVAQGLPGAQHVAGGAQMDALGPVVQPGHAGGRHIVEQAGKQLLEFDRPARHQQVQVPVLRDGRPAGRRGRQLVALADRHRRIRLRQHPRRAQAGDASPDDQRVLPRVCFAVRHLRRLPSTVTDQWLPALGKGG
107446	GC_00006664	Singletons	M11	hypothetical protein							GGHLVAARTERDAVAHLLRGLLHRPRLGFGDRVDDGDVLAGRRPLVVGAPTARPLGV
107447	GC_00006665	Singletons	M11	hypothetical protein							MSGITAASRLSMAHPLMHDVIGKRLPFHSGAIASSSA	VADPDADEARMRETLDRVALTGAWLDRDVLALSGGEAQRVCLARTLVGSSSRLHNRSRVDLPDPDGPNTAVTPRPGIAAVSPSSARSPRRSTTTSTNSNTGSSAVTRSSCNTAAPADRVFARGAANPCKPAINTLDAR
107452	GC_00006670	Singletons	M11	hypothetical protein							EQLVHVLGRPARRHPHPDGKPVVVRIAQNVRRHQAVVLGAPRLAQRRRVLGHHLRIHREAAGREDHRVGLDRAGLGEMLPGHTDHGAVVVHDQVGRPGLV
107453	GC_00006671	Singletons	M11	hypothetical protein							MPVRHGVYRDAVDRAVPQQDSFDGGGREVLAVHPHPVRGAAGQVDPAVGVAVGQVAGPVHVVPHALGVGVGVVVVAGEETGTGGVHQLAHRFVGVDQGAVGVEPGDGAFGDGIAVVDRHPVDAPADRAPRGAGFADHDDGVLGRPEAVLDLHTEPAAELLDVLVVGLVTERHPQRVVGIVGALRGGQHVGQRFADVVHVGGAVAADVVEEVARREFRRHDRGPRAHRGRPSRDHRVGVKQRHRHVAGVVFGEPEALHQIAPREHRHQMGYLHRLRVSAGARGEYHHERVHRGDIPMWGQLSGGVDEPGPVRRRGVQDLRADKVQAVQQRPVFGVGDHELAVGAANVGGQRLAAPGGVQPAQHVAAEAGRRHLAQHLGGVAQQGADVHRPSRVGGAQQGR…
107455	GC_00006673	Singletons	M11	hypothetical protein							MPSSSPTPMSRRSSRSCVRITAVNPATRVPSRSKNAPILGPGGLAMISATEPGSRMSVSRGPESSVPRCGDS
106588	GC_00005806	Singletons	M12	hypothetical protein							MKDLVAAGQAHGGPIAARSSRSSRPSTTSTGSARASRRSASGSHTAASGARAGTHSLARPVAAS
106629	GC_00005847	Singletons	M12	hypothetical protein							AADREGLPGGRAGGRPPVRRRGFRRDILGPAQVPVGAEAGLLRHPAHPPAQERADPGFHVVAVLDGRRRLAARRPATTRPL
107126	GC_00006344	Singletons	M12	hypothetical protein							MTVEKNGTTASTAASRGPCGVCNRSRSPARTLSALPRFWVSTTPRPASTSARTRSSSARNNASRLPAANPSSSTRVPATTANPHAPSVTRAAPGSAASLSESPCGRTSVGKLSGGSALTHTSASATGAKMARADPIMSALVPVITTVVSTPINTVITVAHTRRGARRMVAAASAPHDPNTRDSADVAVTMGTVSAKPAASSATSTAPSSTPVGAPAGTARAATANSASAPTPLAARSHGGTASAADAPTGASASTGETLYTCRAAIAAAATAVSAVAASASGTA
107391	GC_00006609	Singletons	M12	hypothetical protein							MREGARGPLGAAGRGAGAGAGAAPGLRPVAGLRALPHHRPLPALHGAALAGRVAGGGRRGAGLPLVRARRPDAAVRAVRLRRGARRRRRRPPHRRGARPRVCGHDGDHLVGRRRRARGRRRARAGGRHAGGRTAGARRLRGGVAVGHLGAAGPAGPARGGGRVVALDDRRRAGAAPRGRRGGDGGRRIVASHRAIADPLGSGGPRGIRADRPGRGRAAAQRAHGRRRRNPGRGERAAG
106547	GC_00005765	Singletons	M13	CoA transferase MAPK10	I|I	Lipid transport and metabolism|Lipid transport and metabolism	COG1804|COG1804	Crotonobetainyl-CoA:carnitine CoA-transferase CaiB and related acyl-CoA transferases|Crotonobetainyl-CoA:carnitine CoA-transferase CaiB and related acyl-CoA transferases	PF02515.18	CoA-transferase family III	VIDVSTYEAMVIAMGGLSAMSASVLGADSLLHERSLELPSIVPTADGMVGFCTITAQQFQDFLVMIDRADLVDDAELASFAGRVARRDEFLDMVTGWTRTRTTQEIVDLAVAFRIPVAPIANPETLAKLDHFVQRVVFVESPAGVLAPRVPYRSDAITTRPPSEPPALGADNGRVHWPPRPEPARGEDAGTLPLSGIRVTDLTAFWAGPVATQLLGALGADVIKIEGVRRPDGMRFSAGRPPDWDQWWEWGPVFLCSNNNKRGISVDLGTEAGRSIALGLIAAGDLVVENFSPRVMANFGLEWDAVRAANPRAVMIRMPAFGLDGPWRDRVGFAQTMEQATGMAWMTGHPEGPPVIPRGVCDPIAGLHAAFAAVAALTVRDREGTGMQVEATMVEAALN…
106549	GC_00005767	Singletons	M13	serine/threonine-protein kinase PknD MAPK10	T|R	Signal transduction mechanisms|General function prediction only	COG0515|COG3391	Serine/threonine protein kinase|DNA-binding beta-propeller fold protein YncE	PF00069.26	Protein kinase domain	VSDNGPAAQVGSWFGPYRLVRLLRQGGMGEVYEAEDTRKHRLVALKLISQQFSGNPEFSARLQREADIAGRLTEPHVVPIHDYGEIDGRFFVEMRLVDGIDLGSLLHREGPLAPPRAIAIIRQVAAALDAAHAAGVTHRDVTPGNILVTPSDFAYLADFGIARAASDPGLTQVGTAIGTYYYMAPERFTDDEVTNSVDIYSLACVLTECLTGVPPYRADTVERLVAAHLTKTAPPLSQLRPGAFPPALDRVIAKGMAKRPEDRYRTAGEFAAAAHEALTTSEQRKAATILRDGQIAALGAGAAEQRSTHWPDSFAPSPSAETVVGPSPGRALRARG
106630	GC_00005848	Singletons	M13	iron export ABC transporter permease subunit FetB MAPK10							ERPGRLAGPGDVADPGGVRGRDLAVAAVGPGAPAAVGGLPRVGAAAAGGRRADAAVRAGPVAVVVVGLGRGDGRLRRGRGPAAGARGAAVRPAGGGGGGFAAAAVV
106816	GC_00006034	Singletons	M13	uroporphyrinogen decarboxylase MAPK10	H	Coenzyme transport and metabolism	COG0407	Uroporphyrinogen-III decarboxylase	PF01208.18	Uroporphyrinogen decarboxylase (URO-D)	MNSSARTRRDLPESPYLAAVNGRKPHRVPVWFMRQAGRSLPEYRALRAQHDMLSACFDAELVCEITLQPVRRHDVDAAILFSDIVVPLLGAGIDLDIVAGVGPVIASPVRTAADVAAMKPLERQRVQPIADAVRLLVSALVEVPLIGFAGAPFTLASYLIEGGPSRHHARTKAMMLADPDSWHALMEKLTDITVGFLRVQLDAGVDAVQVFDSWAGALSLANYRSYVQPHSARVFAALADYGVPMTHFGVGTAELLGAMSAALKPAPATVVGVDWRTALADAATRVMPGTALQGNLDPVVLLAGWPVVETAARAVVDDGRGGGDAGAAGHVFNLGHGVLPETDPGVLTELVSLVHSL
106974	GC_00006192	Singletons	M13	hypothetical protein							MTPTRLPVRSTPAAGQRLVNSDVPAKVFIPGMSGCSGTDRMPEAATTNGTRKVSPDRVRTDHIAASSSKVIATTSAPNWMSRRRSSRSAT
106977	GC_00006195	Singletons	M13	hypothetical protein							AVADPFHVLFEGGDEVGGGTGAARALDGEQVRKAGDRQAQIRQRPLGGPELGQPDAAAAPDVDPAERTGHGVEAGGV
107130	GC_00006348	Singletons	M13	hypothetical protein							MRSFSVAAFAAALVLVGPAGAAAAPKDYCADLKGANTGQTCQIQMADPGYNVDISFPANYPDEQPVADFISKQRDDSPARAGEADVGERDRDGAGKVAGDRRVDGTDHGGEQQRGHRPSGQQRPALLPAAQPTDQCGGHRRQHRAAQQPVQPRVARTAQARLDRVDADQPQECDQADRMPAPRRGLGRETAGHSPRIR
107200	GC_00006418	Singletons	M13	hypothetical protein							VRRRGGAPAHRRAGRRGAIPARPRSRRAPRGGRGSSPGRRRVPRIAVSRRATGAPGPRFDTSVRRPRTGRRRTGRRSPPRGPDSRGPAGRRPGTARRSPRTAPGATRSPARSRGCAGWAARWTARRVRRWRPPPPRRWSRSGRSSCTPTSLWCCTRCGFGPRPRCRAPRPPTPARSAAPRSAGRRPAAGRTSTGWCRSCRRRARRSARPAPPRRSGWLRRRRARRGRLAMQPAAARRRRRRRTRRGRCATGGPARPPPGVTPGPGDRRRRRPPRREFR
107217	GC_00006435	Singletons	M13	hypothetical protein							VPAELHEDRRGGVHRRAAGQRQIALARSQRLHRHVQRHQRRRAGGVHRHRRALQPQHIRHPTRRHAGRHAGQAVALDLLGQHAVALDDQAGEHAGGAAAQLDGVNSGPLQCFPGQLEEHALLGIHGQGFAGGDAEERRVEVGDVVDETAGVDVALVAGVGVGVIQRRQVPAAVGGKLRDHVAALGHHLPQRLGAVHSAREAARHPDDRDRLARPLQERAVGALQAFDLDQRFAQRLGRMLELVHHHKTSPNPHLMSGRLVPPDAVLAESRNLLHGATPCSVRPASCRSGTQECCW
106742	GC_00005960	Singletons	M14	helix-turn-helix domain-containing protein MAPK10							ARRARLRTRAPGDRRRAAGRPAALPVPGIGRELLECGVPGASGPDAGGHGNLGRAGLGGPARPVRRAGPVSGSPDAARGGQM
106752	GC_00005970	Singletons	M14	(2Fe-2S)-binding protein MAPK10							VRRRHRHRPAAGLPAGQLLPVLPAARGLGVRRLRAGSI
107049	GC_00006267	Singletons	M14	pyridoxamine 5'-phosphate oxidase MAPK10							DGPLRRPRAGAGAAGLGRLPHRRRRGGVLAGAGKPVAQPHPGHRRPGGASAAV
107341	GC_00006559	Singletons	M14	DNA-deoxyinosine glycosylase MAPK10							AARVPPGRQRRLRDRAKQLGGQRFRRVLRRTPRDHPGVLQRGQGRRAVPSAGHGTRSRLLSAAAVDQSGARDGAGRQTSRLGGAAEFRL
106627	GC_00005845	Singletons	M14	hypothetical protein							VIPVVPIDYVRDGALAVDARVCPEVDQDHLAAHHRRVERFAVRGVEPPGDPGERGRRPAPLQLRRPVGTVGQRPAAGDVVRAQLQRAALGRRRPGWAQTALNVVGAQPVLHRGGVVGDGTLQHRGQVEHQRDGQHDHRDPAGDLYRPLPAAERRDPLGDAPAGQREGQQRQRVSGGERRGQHQRAGADRGGAAGHHDRGKHRSGARHVQRAQRQAQAETVCAGPTLALRQVGERSLDQLLQRREDQSQPDDGQHHQGGPPDRILGQVQRRQQRRADQGGHAEAAHQARDHQVGPRRGAHAAPVAVHAGQQDHRQHRQDARRDPGDQAAEEPDQGDGLHPSSLTRRGGAQWPTTNHATCVIQIT
106637	GC_00005855	Singletons	M14	hypothetical protein							VVANVVAPVSSSTPASVIRPRASSVRITASTFTPRTALTRARATGWR
106673	GC_00005891	Singletons	M14	hypothetical protein							VKARSEPRLCKLLSEKLPQTSMGTVIADRSGTSERQNSSRSGWRSCMSCKS
106700	GC_00005918	Singletons	M14	hypothetical protein							MLGRQLPKVETMLREAAASSRPVGVSPASAMKNASPKNPAPPVRNPSMAVATHGRQP
106709	GC_00005927	Singletons	M14	hypothetical protein	Q	Secondary metabolites biosynthesis	transport and catabolism	COG3315	O-Methyltransferase involved in polyketide biosynthesis	PF04072.15	Leucine carboxyl methyltransferase
106715	GC_00005933	Singletons	M14	hypothetical protein							APARGEHHLPVPGLAADPQAQRGAARVGHLGGHRALPDQLV	CobQ/CobB/MinD/ParA nucleotide binding domain	MGWRKAVFACTGGLVNLGAGPHERQLIDWKARVTSNIPGNYQIASISVKGGVGKTRVTAGVGTVFAAERGQPVIAIDADTTYGGLGRFVDPQALRSLGDLLAAKDVVVDYPKARHFTGKNKQGLEVLPGNQNVANPLEMKKDVFYDTAELTRRFYQLALVDCGAEVETEFFKTVLSSTDALMIIGSCNAEGGLAVETTVDWLAARNGHELLKRSVIVLNDIHDCATKAFISHITETVGPRVRSVKTIPWDPHLRDADTLDFAALHKRTRLAFLELAAELAEGFPTAGALRA
106735	GC_00005953	Singletons	M14	hypothetical protein							ARAAGLRRTTASAGVDGLGLRGAGGVGARGAGGPRRAAQTDAAARESPAVGGDHPDRRTELRAGDGVRLPTLPV
106747	GC_00005965	Singletons	M14	hypothetical protein	J	Translation	ribosomal structure and biogenesis	COG1530	Ribonuclease G or E	PF04760.16	Translation initiation factor IF-2
106757	GC_00005975	Singletons	M14	hypothetical protein							VARSWEPPADECPVRPSGISVVSDAASSTGAHDQRSTGRLASVMAAARMAVQRQAEAVVMRPASDHIWAGRRSATG
106781	GC_00005999	Singletons	M14	hypothetical protein							AGEPAQRADAPDEAARVPEMVVGVHHQERVAQV
106806	GC_00006024	Singletons	M14	hypothetical protein							MRVAARTPVQADATARRVLVGGRDLAGERIGRAQPAPGDHQPQVLAGAEQRRRRAQRDVDRDDLARRDGLRIGAGRDGLSRPRQPGIEGAQRNSLPAGADPVAAVAVGPFERDEAVAEPAGAPLLHADEQVRVVAAVQFHPQPGGHRPGQFHVVGHIPGETCCAGTCSECHPARLCGRVGSQHPGVTQMQCAPAGSGQRPFGFFAHRRDGVAVLAYLEAHAASGRGPVQYTAKEAQLFGQRLLGVKGRPLAAAMGVEPGMRRAAVREGAQRAAAV
106829	GC_00006047	Singletons	M14	hypothetical protein							VSNALSASTLALTRSSSSTTAAERASSAVSDNRRCRGHARST
106895	GC_00006113	Singletons	M14	hypothetical protein							LHGKGTGVRGTLRSIEVSNPAAAMAAPVRRLGSQPPANQDHGRAIRSCSRPVSPSPRTCSSTTSLPPGTSTRRISARVAATSRTEHSTSPMCTESKLLSGKGIDSPDPATTSTATPWRAASRAAIRRNDASGSTAATDVTAAGRNIRSVPGPRPTISSRPVA
107015	GC_00006233	Singletons	M14	hypothetical protein							AHGALGGEPQLAAGLLLQRRRHERRVRPAGV
107023	GC_00006241	Singletons	M14	hypothetical protein							VQCDDPLVGAVRQLQQPFGAPAGHREPHPHDRVAHAWLARLGRHPFAELVEGRKADLERLLQTVFGYPALHPQVGQSRAVRGLAQELLGLLEQGVEHRHVTDPQRGIGGVERKLPGQRELPGPALLAEQVQRVAAVSERQGKGGLRPGLVRGPPQHLDEPGAFGLVGHGEAADXXXXPPPDADVAGGLEQAIVPEGDQPPADAQVHGAHLVGGQSRARRLGHPVVAEPVAGVAADGVADPLAGHVEGFEQAQLEAGPQRVGHDVGRPRGRCRGVVEVEFAADARQRA
107025	GC_00006243	Singletons	M14	hypothetical protein							MSIGLEPVAALAVGSAALSACIAVWLALTASVSP
107116	GC_00006334	Singletons	M14	hypothetical protein							GDPRGAGGAHRLGGQRLLALGFADARGHRRGGHRRGHRLPV
107162	GC_00006380	Singletons	M14	hypothetical protein							LGPNAASERSSAKTANPRPGNAAISAAGPAPNGDGASTPEGTSTTATSQSAATPKFTELATPPSI
107188	GC_00006406	Singletons	M14	hypothetical protein							VTTPRRRDHNQADRARSPADSAVPAGTYTSGWTLTNRLRSAYGVTRPDATASLPMKGSAMAGVCRGTPTSVPSVH
107243	GC_00006461	Singletons	M14	hypothetical protein							VLLLRADDVQRLEVGVDVHAEPRPRLRLVFRRHVGRGPGQVADVPARRLDDVPRAQV
107296	GC_00006514	Singletons	M14	hypothetical protein							VGVRRAGRVGGGEHRLQLVGVEALLEQERPQAGGVVHRGQQLLGVQGDGPQRRRLGHAAQPLDLADHDLAGGGLAAGRAGGV	MMPL family	MSCPAGASGGGALSADGSVITATVLLKGDVGERQKASASLNEHLAKDMPAGINAAMAGNSPLMGDLTEVDGQDMMTAEMVSLPLAFIVLPLAQRSVLAAMMPMVLGMCAVGVTLGLLSLRCPSWTGTYSSSRWWR
107309	GC_00006527	Singletons	M14	hypothetical protein							GRTDLDHRHAAGQLGQPLLQLLAVPVGVGLLDLGAQLLDPVGHGVFGAAAVDDDGVVLADHHPPGRAEHLGADLAQQQAGVGVDHLPAGHDGQVLQERLAPVAEERRLDRNGFQRLANGVDDEGGQRLALDVLGDDQQRFARLGDLLQHRQQVGQRADLLLVQQDHRVIQHGLLGVEVGDEV
107315	GC_00006533	Singletons	M14	hypothetical protein							MGGSAIHGVVGGFAILPFVACLVVTADEEDRVVGAGGDDEQREQVRRIRRQPDQPDAAKKRHNAPGGGHFDDHRDQHENRCDGAVNPQQHGQDHQHGDHGDLEDALAAHLELIGDQRRRPGHVRLDPRWRRRVLHDVADGVDGLIGQRIALVAGEIDLHVGGLAVLALRARRGQRIAPEVLYVLDVFGVVFELADQRVVEPVGVVAQRLVALQHDHRRTVGIVFVEHLADVLHRLKRRRGRGVQGHVVGLGHILQVRHGDVGDGGHRHPHQQYRYRETTNRLRHNGSGGLIRGHADFTRQKV
107421	GC_00006639	Singletons	M14	hypothetical protein							VGGGGRAGDLLLRAAGQLRQSVAGEFCEPVFGDHGADTVSDLLGRCPEIFQSESQFGVDSRGEELSARVLQYGTCQPTNPFQRQFGDRCTVNVYATVEAALVEMWDKAIHQPQDAALARSAGPAEQNGLATAYVQVHSVQNGSVGSGVLPTYAVDANHGFTGHSTVVTVSALTMQPISASALPKRGGYIVVGRAAEPRPRSSAVAERSSATRRLDAIRGTVKYSMVQTGWRSIPYVPPIPRNRMASLTARASPTMVGRNRSMTEPETVIARGMWVARRAAVNSLGVVVFTR
106545	GC_00005763	Singletons	M15	SDR family oxidoreductase MAPK10	I|Q|R|G	Lipid transport and metabolism|Secondary metabolites biosynthesis, transport and catabolism|General function prediction only|Carbohydrate transport and metabolism	COG1028|COG3347	NAD(P)-dependent dehydrogenase
106675	GC_00005893	Singletons	M15	Carnitine transport binding protein OpuCC	E|M	Amino acid transport and metabolism|Cell wall/membrane/envelope biogenesis	COG1174|COG1732	ABC-type proline/glycine betaine transport system	PF04069.13	Substrate binding domain of ABC-type glycine betaine transport system
107016	GC_00006234	Singletons	M15	Teichoic acids export ATP-binding protein TagH	G|M	Carbohydrate transport and metabolism|Cell wall/membrane/envelope biogenesis	COG1134	ABC-type polysaccharide/polyol phosphate transport system	PF00005.28	ABC transporter
107074	GC_00006292	Singletons	M15	class 1b ribonucleoside-diphosphate reductase subunit beta MAPK10	F	Nucleotide transport and metabolism	COG0208	Ribonucleotide reductase beta subunit	PF00268.22	Ribonucleotide reductase
107107	GC_00006325	Singletons	M15	ISL3 family transposase ISSha1	X	Mobilome: prophages, transposons	COG3464	Transposase	PF01610.18	Transposase
107151	GC_00006369	Singletons	M15	IS110 family transposase ISSep2	X	Mobilome: prophages, transposons	COG3547	Transposase	PF02371.17	Transposase IS116/IS110/IS902 family
107255	GC_00006473	Singletons	M15	metal-dependent hydrolase MAPK10							EAPARRVLAAGAHPAAGHPRVAVAVHPRRAVHVLGRPAPAAGQQTALARLLLGGAPRSGAGTVRVPAGDRRVLHAGLSPVPAGRGGARRRLPGPLTGRPGRAL
107289	GC_00006507	Singletons	M15	class I SAM-dependent methyltransferase MAPK10	H	Coenzyme transport and metabolism	COG2227	2-polyprenyl-3-methyl-5-hydroxy-6-metoxy-1	PF13649.7	Methyltransferase domain	MLVCMTASPDDTNALAAEWDERYAGLTTEMRDAEPNAVLITEVSKFAPGRALDIGCGVGAEAIWLASREWDVTALDVSRVALARATARGRQAGVRVNWVRAALEDAPLRVGGYDLVTAFYPALRHSSGRAAEESLLAAVAPGGTLLVVHHADVDAEKAKSYGFDPADYLSHDDIATLLDGDWHVRVDRRQPRKTPARPELQHTHDDVLLARRLR
107442	GC_00006660	Singletons	M15	chitin-binding protein MAPK10							XGXSNLSEGWASPGRSAPPRWEWAPGSPAPLPGHRRLLAGMAPLPPAVPAMAGRSPEISTIRPAPMTRADRAVPAGRVGPVGRLAVPAAPVIPVALVDQVDLAVPITPAAPVGRAGPITPAARVVPGMGTPNVATSTAPRGATDPPPGDRVNHRVRRGIDRSLRQAGTGITARSTTGATRRLPSGIPGSISGASGSSECGSRC
107444	GC_00006662	Singletons	M15	hypothetical protein							MSELKFFFVLFFFILIIVCFIDFFFIIFNN
106646	GC_00005864	Singletons	MAP_ERR037390	hypothetical protein							VRAGGQGRRKRHGQFALRGVQVAVARRHRQAVGLPHGRHPDHLHVDVEVGDHLTDHHQLLVVLLAEEDSVRAHDLQQLAHDGQHAGEMRRPGPALQLGGQRAGLHGGAQTIRVHRRGRWGEGDFDALGAQQRQVVVQGAGVGVQVFAGAELQRVDEDRHHHHRTGHPLGRPHQREVAVVQRTHGGHQHHPAAGVAQRAADGGDVARAGVGVEFARGEGGFHGASTSTTSWGACARWAVRRALTR
106787	GC_00006005	Singletons	MAP_ERR037390	hypothetical protein							MSSAPGGGSALDGAASIAGSCTSMTGTSCWPCSRGASSAVLIATIGAASASMNPIRSPGSAGSIGR
106853	GC_00006071	Singletons	MAP_ERR037390	hypothetical protein							MAPANRSSSAECRLRSAAISPISPGRAALAAGVVRKTIVRRTISRRSSAVDPVSGMAVSAPTGNTASCTRCALLGQRR
107102	GC_00006320	Singletons	MAP_ERR037390	hypothetical protein							AVDVGQGPVDDRRAEFGGMPVDAGELVGFLGPEPRRDVLLLLGQHVDAESAGGLDGLPGPRHLGGAEQHQRRVQRQRREGLAGEADGHLVVHRGDDGDARAELAQHLPEGPRIDRRSHGQPRMPTV
107367	GC_00006585	Singletons	MAP_ERR037390	hypothetical protein	X	Mobilome: prophages	transposons	COG3039	Transposase and inactivated derivatives	IS5 family
107389	GC_00006607	Singletons	MAP_ERR037390	hypothetical protein							VAQVDRDGAHRRGGLGAELGDGGGLELEHPRLVDLEHRGARRPGQPVGAGIQAGGQDHHLSDSRGARLGEERVDVAGAGSEHVGHALHAPRRPGHVDVGGVQFAGGPPGEEVDAHGAHQRLGERVVDQAVPGGPGPSGGHHGGGRAHAGGQVPGVVVGARHRGSPFRSTVSHNNYRRPGASRRPAPRPGCRARGGLAAPCGRACGPGGAGSAAVSSAGSGSAGSCWPPPPPTTRCAGWRPAPGTARRRRR
107399	GC_00006617	Singletons	MAP_ERR037390	hypothetical protein							ARPDRRQHLLRFGGGEDEDEVLGRLLDDLEQRVEPRGGHHVRLVDDEHPVARLRRRV
106877	GC_00006095	Singletons	MRI064	ATP-dependent helicase MAPK10	L	Replication, recombination and repair	COG1201	Lhr-like helicase
107199	GC_00006417	Singletons	MAP_ERR037391	hypothetical protein							MRSTRIAATRRAETSPASAAAAACWAAGSSVKVSSDRPPRSRNQASSPSTSTTSAPALRPGRAPSALDAGQGSAAPYGLAGSAAASTIARYSGRCGSTPSANPRSRSTVEATANCAPPSDSMK
107431	GC_00006649	Singletons	MAP_ERR037391	hypothetical protein							VAATAAAAWSGDSIIAMMTASAPASATRPIGAASALGRRTTVPIGRGSMRRSTPAMSASSR
106546	GC_00005764	Singletons	MRI083	alpha/beta hydrolase MAPK10	I	Lipid transport and metabolism	COG0657	Acetyl esterase/lipase	PF07859.14	alpha/beta hydrolase fold	VSGSEVLLHDARLAASRLAAAGVPAEVRVWPGQIHDFQLAAPMVPEARRSLRQIGDYIREATG
106618	GC_00005836	Singletons	MAP_ERR037959	hypothetical protein							VHLAPTASGGSTAPMLTARNGSSPVASSQRPIQPVDTGSSGEAVCQMSMERK
106738	GC_00005956	Singletons	MRI083	enoyl-CoA hydratase/isomerase family protein MAPK10							AAARGGDPRRDLPRAGVANRGRGRRTEGLRGKAPTELAMPM
106769	GC_00005987	Singletons	MAP_ERR037959	hypothetical protein							VAVAQLGGMDSLPTRVPALPIPATGLIALYSVPRPKPRAPSPAPSASLGNAP
106784	GC_00006002	Singletons	MAP_ERR037959	hypothetical protein							VGSGPGLARPASPTNPPAAPAAAPKLVTAMPSPTTYSNGCSRRNLRVTRMSKMQPAMKSNTHSSVGQLNNTDGFEKI
106844	GC_00006062	Singletons	MAP_ERR037959	hypothetical protein							VVLAALAAVWATLAAGVLAADDTAAACIGWAASFVVLGAGPNSVNLLAAVADAAK
106961	GC_00006179	Singletons	MRI083	16S rRNA (guanine(966)-N(2))-methyltransferase RsmD MAPK10							AGGAGRARLGARGQRRGGGAPRRQRAAELASRLVRLAASGIRRHSFGAGRAAV	VARSRVEIFEQIRRDRRLEGLSIRELAERHRVHRRTVRQALASAVPPPRKQYPARRRPAIDPYVAIIDGWLTADQDAPRKQRHTARRIWQRLVVEQGARCSEVTVSRYVAQRRLELGFKQIEVAVPQTHVPGAEAEVDFGEFWTRIGGELVKCWMFVMRLSCAGRAFHVAFTTQGQEAFLQGHVLAFSHFGGVPARIRYDNLKPAVTKVLKGRNRAESDRFVALRSHYGYDSFFCRPGKEGAHEKGGVEGDIGRFRRRHLVPVPDAVSLAELNRLIAAGDLLDDTRVITGRPCTVAEAFADELPMLQPLPMETFDPALILRTRVDLKARVSVRQCHYSVPARYAGRRLTVRLTATTVEVFDAAQLVAHHERAAGRHVEVLALDHYLEVLKSKPGALPGA…
106981	GC_00006199	Singletons	MAP_ERR037959	hypothetical protein							MHLHPQVHPVQQRPGQLAQVAPLGDRRADAVLRIGRRARAQVGGQHQLEAGRVAGHAVAAGQPNLAVLQRCSQRLQRAEPDLGALVEEQHPAMGPADRARAGHPGAAADQRRDAGAVMRRHERRPGDQRRVPRQQPGHRVNRGDFQRLALRQRRQQPRKALREHRFAHPRRAGEHQVVGPGRGQLHREPGLRLPDHVDQIRRRLRDGGVRLDPAVQGAGAAQPVLQLAQRAHAPHVDAVDQAGLGQVVGRDHHGRPAVALGGQHRGQHPAHRPDPPVQRQLAQQHRLVQPVPRVLPLRRLHRRRQSDVVDAAHFRQRRRRQRQRQSRLRPVVGAVADRRPDPVARLLQRGVRQPHQMHAGQTGRDVGLDLHDLSVHAAHRDGERASQRHQPIPCRCVIS…
107090	GC_00006308	Singletons	MAP_ERR037959	hypothetical protein							AVHGLVELLPALQQHPPGARGVHRVEGLLHVLGLVLRQRQAHHVDVILLDGPPHGGAPATPDVQQRHSRLELQLAQRQVDLGDLGLFQGHVVALEVRAAV
107282	GC_00006500	Singletons	MAP_ERR037959	hypothetical protein							VRPVDVGGAQSQAPDPSPRTEPGIAGHQRQHPLQPVRRHHPRPAQRAADVLVMNRPVDQCDHSAETRCQSPRFEVLAQELQQLLRRQVRELVDAHLVGPHHPALGEAFQQPESPQLFIADHMGDNVFHAPPAAQAGRLPIPRPQGGQEFGEVGPLGAGHRHQLGGHRGRPVLTNAKPRPTAARSQGRYRGRKDFPRISRPSGKPAVATWCCRSARPALEKYGR
106532	GC_00005750	Singletons	MRI086	acyl-CoA dehydrogenase family protein MAPK10	I	Lipid transport and metabolism	COG1960	Acyl-CoA dehydrogenase related to the alkylation response protein AidB	PF00441.25	Acyl-CoA dehydrogenase	C-terminal domain
106535	GC_00005753	Singletons	MRI086	type III polyketide synthase MAPK10	Q	Secondary metabolites biosynthesis, transport and catabolism	COG3424	Predicted naringenin-chalcone synthase	PF02797.16	Chalcone and stilbene synthases
106544	GC_00005762	Singletons	MRI086	N-acetyltransferase Eis	Q|R	Secondary metabolites biosynthesis, transport and catabolism	COG0500	SAM-dependent methyltransferase	PF17668.2	Acetyltransferase (GNAT) domain	type II toxin-antitoxin system	MRVIPVTQVKAKINEYIEAVRDTRDQITITKNGAPAAVLIGVDEWESIQETLHWLSQPGVVESVRQSEADVAAGRTYGEDEIRAEYQAPRRSH
106587	GC_00005805	Singletons	MAP_ERR037962	hypothetical protein							VLGQAVVRAEQLGLEGAEQPVPHDEDAAVVLVQVYLVHAVVHPVVRRRVEHELERAGQLVDPLGVDPELVNQVHREAEEHHPRRNPQQRQRKPHQDLAAVVPLLAQCGGEVVVLAGVVGLVRRPDQPHPVRDPVIGVVEQVDAENRDRPGVPAGRRKVPRCQVGVDRGVAEQGQRLPARGGGHRHQAHRNAGQRVAGLVRPRGRTGGEVFQLAGRGPFERQQQQEERNGHQHRVAQLRRQRGQVAGQGAHTGKRTTNAAALSADRRTPAPRRRRTTGPPAHPVAGTVRPPAAPAGPGRRRSSAGARSG
106613	GC_00005831	Singletons	MAP_ERR037962	hypothetical protein							LLGQRTVRVAVQVVHPRHPHQRVDGHPRQQHPPVRQRQHGQWPQPQRELRAPHLVRQQERGDHQEHQLRRPRPSRGGQRDECDCRTTGHEQYRDDRVQHGRRLPETELRIESPPAGERLDDVVQRVHVLGAPGVEPEELRPAARKEHQHRQIHQQPGRHGRHRGARPGAQASGPDPQKQHGTQEQQRVQLGRRAQPDQDTGEHRPPPRPRQQPGHGECRCQRVEVGEDLKDQQRGSCHQGRVPDPPAGQARARPHGGQPGQRQPERGDVEEHHHLGDHRKRGQLAQRGVGLGQRHRNVLIHPGQHRIFHVAHRGLTVVADLLGAGGIGLDPARLVRKLALAQQLRAVERHRVGIAQLVVGALVVPVGHPLIAGAGAGALQTGRFRRPAERQEDQRDQEH…
106617	GC_00005835	Singletons	MAP_ERR037962	hypothetical protein	Q	Secondary metabolites biosynthesis	transport and catabolism	COG1228	Imidazolonepropionase or related amidohydrolase
106620	GC_00005838	Singletons	MRI086	(deoxy)nucleoside triphosphate pyrophosphohydrolase MAPK10							DAARLPGAVAARPTGRPRPSGPALDHRGAAARPRLGAGRSRLAGRPGAGPL
106644	GC_00005862	Singletons	MAP_ERR037962	hypothetical protein							VRLDSELNGPEDPSAAPVPIAVGDRPLPGVDPGVERPCSVWGTEDIQCAVVVCALLPDWTAAWAAAARWPAAAGFVGCGGEGTGESADADAELAA
106648	GC_00005866	Singletons	MAP_ERR037962	hypothetical protein							AVGRLLHAEILEHRHAVRGADAPRRGAQQLLVHPAVRRVLAHRHVTRRPPDAVGAAHVLGEKCLVAQVFLDEDRGQRGQAPRVGAGTHPQVEVGHLGRVGDDGIDDDHRPRRILRDLVEHHPGAWKALRHPRILPDEHRDLGVLELAAGV
106682	GC_00005900	Singletons	MAP_ERR037962	hypothetical protein							VGGIRRVLGGGLGDAGEVLDDVDQGGHQRGAAGHHQLDGVVGQPGAVLDAVDAGVDQPGQRVLAEDVRGDPGAVRVGGVDGGLEHLVGPQRRQVADAAVDPVADQLDPAVAPFGLLRDRVGQLPLVVELAGEARRVPLGPGQVFAGPDDAGQVVAIVEAAGVGGRAAVAQQQRADVAFDLGLGDRLVERDLTVLTEPDV
106693	GC_00005911	Singletons	MAP_ERR037962	hypothetical protein							VPFGRGRVIGRIVGDRETVCGRIPFDGVPDTGRGQRLVQLLGVIGGERRVVLGAADIHRGAHPVGQQVRAVVAVGHQAAAVERRRRGHPVGQPACHDERCPPAHAVAAHPEPVAGHLRAGGQVVEERRGVGGHPVRGDAADHGEQAVALLLVGEDGRHVERGPFAAAVVDVGQQHRVAESGQLGGHLVECVAHPAGVGIHDHAGPRPGPVGEKQAHRAGAVGGADAVGDLRHGTRSTPGRPT
106695	GC_00005913	Singletons	MAP_ERR037962	hypothetical protein							MPARNCVYGSDGTGRSTPTMRRYISRNRRWVSRANAGPCSAASACSTESLMPRFNRVSIIPGIDWVAPERTLTSSGCGPRPNVREVCACSQPIRSSTSSQTASIVAAGSARYRRPTAVVRQNAGGTGRGGRRITSMPWPLLPSSSRGWLDVPSSNTTDCSVGAASRSRDALRWAPLPGAVRAVVHPLRGVAADSGNPGTPAMFPHGPAGGLSRAAVLSSPAADDLGLHL
106722	GC_00005940	Singletons	MAP_ERR037962	hypothetical protein							MSCSAVNSSPDASCRTASGFLGNSRMLNTTASPPPISASYSRSTPSPVCGNAMIRMAEIKLWLTNIDRWVLKLRAISTARVSESITAAPMPMGPAPNTASTTVPAPIPNATPMIISTASSARTRLVIHKHTAAAIGAKKGSRWSSTSWARYQARPAATVVCAIGHKVRRRRRARSGIVGSSRHDSVPSKRGRRLRSGRRDCHGHRGTRLGTATNAKPRRFPGRDVIEASVRIR
106724	GC_00005942	Singletons	MAP_ERR037962	hypothetical protein							MTTISSSDAKASRHAAELASECAGLLLSTIMARNRSG
106731	GC_00005949	Singletons	MAP_ERR037962	hypothetical protein							VRPEHRAAHQTLRLGVRVEPAVLGAAGDPPVVDLVAGQRPLPAAQRLGGMKGDVGVQQTQPGHLAGAGFHPVVDASAQHLKSPADAQHRPAGGGVRGDRGGQSALAQPGQVGDGGLAARDDDQVGVGEQAAPGQLLVGEQRGGDDQRLGDRGVGDLFGRCGGAQANQVEAAGLGPQRQLVGGAVELQPRREHPLGLRTLSGRKQCNHVFKRTLWKRFWRV
106736	GC_00005954	Singletons	MAP_ERR037962	hypothetical protein							GRVVAAHRGENVGVGALVVVAGPARRRVAVHPPAADGHADDAGQKDAQRGERRERRDLVDQPAGV	PF02195.19	ParB-like nuclease domain	MTDTTTTDSAAPAAEQPIGTLEHLDPTLLDIGDNVRDDAALSKAFIANIAENGVLVPITGVRDPERPQVVRVRNGQRRTLAAREVGLSSVPVYVLPSTAADASQETIDRIVHQIVTNDQKRDLTDAQRARGIQQMIDAGMSVTKVAKRLSVPKDAVKAAHAAAGSATAMDALASGQLSLSEAAAITEFEDMPGAVDRLMRAAASGWFEHTVAQLRQQRQTAQARAHAAQPFADKGFTILEDRPESWDPACIPLHHLVTTEGEEADDTAVTNPAHWAVYLVEDTAWCDVQTGEVVDEESVDWDTEDQPDATPAEGLRHANTVTEKDVFTPDYYCLDYRSAALTPHSWFARKAGLVDTETGETVDLDDEAREAARQQAAVERAEADTRERRKVLALNKLGD…
106770	GC_00005988	Singletons	MAP_ERR037962	hypothetical protein							VDDVAHGRVCERVARVKSSKRSRSTTVRPVRPAARMRPVTRSIRLTTTASISLSDMVFPARPSARWAPTDRRRTPVLTRLRSMLRDSA
106776	GC_00005994	Singletons	MAP_ERR037962	hypothetical protein							VPPILDGHGEPRPRRRFGDAVRCGPQVGRPHRRIRESVQRRLIGGGHGLGPPVSGIGGRDGGHTRRQRFGDGPVAVPRADDHGRLVVDDAGQRVQQRGMRRELHERIRPAAAGALHSQIESHCAAKVFIPVAGVVGRRRHLGAAGGADEPYRGVPESRLRGQLGQRGAQWSQRAGVAGIVDEELMGEDLPLPRQPHRGGHRVVVAGDHGGRRPVDRRNLHPAGCCGQQRLGVGGTGAQHRHRVAAGQPVDDGRAGDHQGDGVRQRDRFGDIRRRHLTEAVPDGDFRQYPEAAPRFGQGDRMGELRALDLGTGPALFVGAHQIRERGREPGGDERLRAPIGRLAVGRQQPVXXXXPSPAIDCPAPETRTRSAAASSGPSG
106786	GC_00006004	Singletons	MAP_ERR037962	hypothetical protein							MPDQRHHQVRVHPDRPARGPSRPVDLGQDRPQGVVVARRDEDQIGIGDGEFVHRGRVRQRRHHRLALRWPRGDGRALDREVLAGEVDVVQLVAVDIATGDDIADDGVVFPAVPKPARHLHGVGRLVEQLVHPGDRPPPEQRRFLLGRAHPHLPTGPAVRDMVKRGNRFRHVERLGMGDRRHGNQADVFGDRRYPGRHQGGVGASHQSPRRDLGPAARLRVQAVVDGQEIQQAAFGGAGQRRPVSTAELTTAGGVVRERVSPRLGVPAVPVQRHG
106794	GC_00006012	Singletons	MAP_ERR037962	hypothetical protein							MAACTGVGTIIPACLRTASSSAISSASPATKPAR
106796	GC_00006014	Singletons	MAP_ERR037962	hypothetical protein							MLIASTAASVSRTRTPPCSAASVARAMVGPSIPGSEYGTPTSTMSQPDSTSATIACTEVGTSG
106804	GC_00006022	Singletons	MAP_ERR037962	hypothetical protein							VILQPHQARAGRARLPDAEHHHPGGRREGGGGRHRAIRAGRRAIGQPARRVGGIDAVHQIQRAAGHLAAMGVEDQHLSQMRDHQQLAVPEEPRGGGHADHRLAPAGPLGHRKRQERPGLADVEVVEAVEQRTGEAAALDQPHAPPLPAVVGVLPLHQRTAGRGLGVEAQVTAGAQRRPGGQAALDRAGPLQRELAGPAGAGVAAVGGVRVLGRPALRGRRFHPRVGVAARAGPRRDDRRQQHR
106845	GC_00006063	Singletons	MAP_ERR037962	hypothetical protein							MSTTSAVCGTAASATVPPAASITAAANWVGAMARSASAVAP
106848	GC_00006066	Singletons	MAP_ERR037962	hypothetical protein							VTMTTGRVTSRIEPNTDVSQGPRSGLRHSRPGKLCPVVRVGFIEFLCGWASSW	VTDWVGAERVDRVLVLLVDGLGWQLLAQLAGDAPLLAAVRAGEVGRLTRLDCTFPSTTPTSLVSLATGAAPGSVCRYRTRGSPATTRMPAASRGSLSRSTRASGGTLRPPWSAVTSSAAFGGSASSRPDSRASTAAAAVCHCGEPIPNRWAAVSSSAV
106929	GC_00006147	Singletons	MAP_ERR037962	hypothetical protein							VPGSVVKPAGANGETCVLVGADQVAGTDIGPIVPACDRVAVTFPRPPPRPPPRPAVAPRSAGAASAGAILAAAAPGLASMPRLFSAPMIPDTNCSML
106937	GC_00006155	Singletons	MAP_ERR037962	hypothetical protein							VTGAAATGLPVAAVQPAGTDIGPIRAARASTASILPSPDGEALSAGVRGSAAGTVARLGRMPKFLSAWMIPAGIPSVVKIDLNVVWAPRMVSRIRKSSGISEAPAVGGITCAPESVPVLPVSAAATAACWAVTPPGSVVRRGEGNGENWAAAAELAE	MLCFCDIPLNQLNDHNKWYGDYAICMKKSWGIEKKLQPLHYVINTSDYIKMYQNIFNNIISRQNIEDETFEFIFNSLFYLKHFKGQQYCEKTDKLEEKIFMDEQEWRSIKFFDQDIETFENFYINEDSGYKKVIYNDALTKLNDNRLEFKCEDIRYLIVKSEEDVIKLIKDINKSNYNEEEKSILISKISVLDYLREDFM
106941	GC_00006159	Singletons	MAP_ERR037962	hypothetical protein							VKATIASRSSCTAADGDGASCTRAISPATRGSSAARWMASTVSRSDAGRLPPVTSASGSKPDVSGGIDRRSSSSTQPLGTP	MTNRTLASIDLLADSDAVLDDYLEYVSGLGLSGRSVRGRTRSASTFLTEHPDLQDWMTRPAAERLAELRHSGAWPLLCHVVGRGALRLDLELAAVKNLTGLGRAVEDRDPDGFAAVRTAGLALGWTPQWIETVLGECLAVLLAWHGGLVHDVTNGTVDKFDAALAATQSIPASSRRAYRNRIAGLRQMLFHARIVDTPPQRRRWARSYAQRFADVAMTDPIRQTLLRYVTVRASVLRPKSVESLINDLLPFADYLSTTHPELTSFENLDRRHIEGFLVWNRTRTWRGQRAAAGAGRTISKAVIQSTVLSVRNLLDDITEWGWEQAPPRRLVFAVDIPKLDQPLPRALPPDIDAAVMNAVAQLEDTFTRVGLTVLRGAGLRIGELLDLELDSVIDYGPAG…
107004	GC_00006222	Singletons	MAP_ERR037962	hypothetical protein							GLGGEPGVPAGGVQRGQVVGQRAHQRAHPVAQLGGIADGGQHLRAQLLDRLAVLALDGPEQIDPGAEVV
107026	GC_00006244	Singletons	MAP_ERR037962	hypothetical protein							VKAGRIRLKIRGTVSTLCANTSGRDPNTSASRSGRPLKSGINSSTPVDGLSSLMARTVSAYSQAPPSGRSSRATPVTVA
107033	GC_00006251	Singletons	MAP_ERR037962	hypothetical protein							VKRPPESRSRVAPDLATTNGFRYGSTTMLGINRSVDVVAAAKPSATKGSNASCPPASSQRCDGAGWSVKPKPWIPAASVAAATLAMPSPLTSSRL
107036	GC_00006254	Singletons	MRI086	alpha/beta hydrolase MAPK10							AGLAGTDPRLPAGRADGARGQAVAAPDRRLHPRGHRL
107051	GC_00006269	Singletons	MAP_ERR037962	hypothetical protein							VSLGELGDRDDPHVVGDGRQDHRLDLGGPVGGAHHPRDGMAVDVGVQHADRQAAGGHRRRQVDGDGGLSHPALAGRDRV
107068	GC_00006286	Singletons	MAP_ERR037962	hypothetical protein							GRRGGRRGRGGAPRVDDGRAALGHGRDEVVLDPVLVAHHLGRVLTLDLGVEDVGVLGGGVVAPDRHLLDVGDLGAGLFGQLRDGPVVVQAGQRREPLARDVRGVAHRDQRVGVGRVAGHADADVVGGHLVERLALRGEDRAVGLQQVAALHARAARPRADQQREVGAVEDLVRVGADLDAGQQREGAVVEFHHDALERLERGLDLEQTQLDRAVGAQQRAAGQAEQQAV
107127	GC_00006345	Singletons	MAP_ERR037962	hypothetical protein							VVKKDTCPSSAAARSGSLKALSTASGKTSGTTEHDTTFFPARRSDTMSSTASSGRRLAPAAYTTTSASPASIAAGSWVATTPTGATPHSSPASRPALASLCTTRSTSSSCGWSITPRRAITPIEPGPHTPTLYTLFS
107134	GC_00006352	Singletons	MAP_ERR037962	hypothetical protein							MMLRRGRFARRTAGAPARGDRSARTSTTVTAVSRKAIGSADESRRRAFVRPGRTGPGFHARRGGTRALRHRAALPRRRHRRRNRHVLRQIHAVPRRRGPTDRQRAVHGRPPSRLRGAPGRLGIPRRLVGGRGDRPVRHAADVSSHPGRRRAGRPRGGGRGEVTDRGPGLAITAAAVVHRRRPQRDRREPGLRRMGQVGDARRCAGHSRRLPRPQGRRPAAVSHLLPGNRFRSVQGGVGHRVAARAGAADRRPGGGGSRSNRTKASAAAGHAFAIEVGLQAHRQRVAAEDPGAGGGIRQGVRRQDHRRARPRGALLGPAFSVRENQSRPI
107180	GC_00006398	Singletons	MAP_ERR037962	hypothetical protein							VHDTPAAYLAAAAVFVVPTVALAVPWLTELERLLNL
107205	GC_00006423	Singletons	MAP_ERR037962	hypothetical protein							MPVPNPTATTGSTLVSAATNTAAAVVFPIPMSPAISRSAPASTSSSAMAAPADSARSVSSAVNASCTVMSPLPRRTLCAPIRSSGGSASTARSATRTLAPATPASALIAAPPASKLATIWAVTSGG
107215	GC_00006433	Singletons	MAP_ERR037962	hypothetical protein							GRDRPDGESGPVHRYQKEREPLVFWRVGVGAGRQHAPRCHQRVRRPHLLAGDPPTVTVGNGAGAQRHQIGAGLRLGESLAPDHVAGGDGRQVLGLLLLGAV
107235	GC_00006453	Singletons	MAP_ERR037962	hypothetical protein							MAEPGAGARVGVPELGRRQARGLAVLPAAPRPPPRLVVAAVGDELLPFAVGHRNRADPERGQVEHVRPAFVVQRLGFVGGVHPEDELAAGHQHRGAGQFGPAGRQHRRVAQQRRAAAQVQRLQHGFVVLVLVADHHRVHEGGVGVVGQRIQGVEHRRAHRAAVGAGLLRRQQRQVDPAGAGVHERVIEALDSRRQHPGPGGVAAPQQPQLLLLADVREIPHQRAHQRVVLPAQLVVVEVDQPQRPRPRPRQLVGDRLR
107239	GC_00006457	Singletons	MAP_ERR037962	hypothetical protein							VEFWPTAAIRSALQSGDIATWKRIAGALKRDPYGRTARQVEEVLDGTRPYGIAKALWEVLERARAHLEANERAEVARHVRLRVRRHPGNDGAPVVADVVQPKTVGQRGMTGQHGLADLDGGLGAARRGADPGAAPVGQPEGLGVFDADPQRALGIAFAPGRVAEDVVGGIGAPLPHRQHDRELFGGQPRRAARQLRQFLQHRRDFERNLVVGMADQGEVVRVVVHGERHPRRVVQDGVEQRVAVGVTGAAHRLRIGQRGLLGQAPQRGGATQSVRQGGPQRFVQHKRK
107241	GC_00006459	Singletons	MAP_ERR037962	hypothetical protein							VSTRRVAYSAALRNSPVMARATFSAPTTGLRAALTTPPLSAVQVASGASIAISASTSPLAAVARNCAVSSALRLGSIVCPAPGWRLRRARTCSRARCAT
107246	GC_00006464	Singletons	MAP_ERR037962	hypothetical protein							VNCTGLVSLPAIPAFHQVLGNALTVGSVTVTANRPGVPSSRRAVTSACVQNPAPGHHTLVPFNRYAPRMSVAVSTASGASAAHTLHNCPGSGGLPPSSCRIATASTCASATLAATMFSAASSARRCQRSAVRPEAGSGNSSRPDSSQCLTNPAVTRNHPPPIPPIGQSDRRFRRAGRRRADRPASPHPPGSRRRCRSPASLPRCARESPRRQRHRRMAQELT
107266	GC_00006484	Singletons	MRI086	TadA family conjugal transfer-associated ATPase MAPK10							ALRHGVARRPGDDRGRPAAAAGAGKPDAVM
107292	GC_00006510	Singletons	MAP_ERR037962	hypothetical protein							MTTRPTVRGFSREALTISLTVQPSASAAPRKPAAIGVRWASR
107301	GC_00006519	Singletons	MAP_ERR037962	hypothetical protein							LECTDNRTGSPSRIPSAVRKVTSTATRWVKFTSIGIRSGRYPGGSSITPTSVTFMPGGASTCTRTRIGTARPLCSASGSGLCSVARV
107353	GC_00006571	Singletons	MAP_ERR037962	hypothetical protein							LTIVTAPNRSLIVLPTTASRCWASPLRLSGGSDWLSARSMSSRSGAVYCTPVSPVRSSVISADVSPHSRPT
107372	GC_00006590	Singletons	MAP_ERR037962	hypothetical protein							VPARDERELGGGEHAPGGDEFVLRPGPRRGGLVVAVFTGLGRDQHHHLGHAVFDGGGRLGDHADPEPEPLPRRAQSQVV
107377	GC_00006595	Singletons	MAP_ERR037962	hypothetical protein							VATVERGAAHGVGGNVDDGVGAGQRVEHHRGDRAEGSFAGTALPVGEVEVDPV
107380	GC_00006598	Singletons	MAP_ERR037962	hypothetical protein							MNSIRPSAVLSSPGMRTNAVARLISAPSPAAARGSVNPERNCPIRRSSWDPAIGATTPQPSRKVASSTSRVQPQPIVDTNAKVTASSTTA
107385	GC_00006603	Singletons	MAP_ERR037962	hypothetical protein							MPQDPPTSIASSRASRRVMLNESESETAMISSGTVQS	MGVVVIGQIGRDLVLRTDRPPTAGESATVLRREELLGGKGANQAVGLAQLGVPVALIGVVGDDQAGTSILQQAQRDGIDVSKVARRHRAAGRRGRRAAGTHAARGRAGQFAGSGRRPGPVELAVRHRRHRLHSAAAAGRHRFGSRPTRAAAGTAGGGRRRARPAGSGRSAGDAGRAAGRCHRSVDHRGHRNHHGGTGLRAGRPSAERRPGAGRAGGSRRGRPADVAWWQRAFRVRRRGSGGSHRRR
107427	GC_00006645	Singletons	MAP_ERR037962	hypothetical protein							MSHDDAVAHRLGGGYVEGVQQFGQRHRRRAWLTRILVGAGVGDHQLLGGRADRVEQQLPVLGTDVALPGHRAARQCVVTVDDTEPREQPVVQADQAHHPVRYRTHRHHGAHRQRAGAEIRAGRTSGQVPGQQRADVGQPQHGVGAGSGLRGHRGELALQLTALPFVGIAHPGQQGDAVGDGGEPVGQRPGTGERVQDVLQPGDEFRELAGQLDTIAADVVERQRRVDPRVRVVGHRDAGQYPVDAETPGVVHEVDVVGPPMLPVQPPADVGLADPSGDGVQIVVGEAEPGAHRRRLGQVEHLAGPHPAAG
107429	GC_00006647	Singletons	MAP_ERR037962	hypothetical protein							VLLGRVAALARLGVAAALVGVSAVLLVALRRRVAALLGVAALLGVAGRRVALLGWVAGLFRRVAAALVRRTLRLRATARVVLGTPVALVVVLVAGPSRPLSPAVARIVSHWCYSSFFAERVI
107434	GC_00006652	Singletons	MAP_ERR037962	hypothetical protein							MPGSVPHEPAEDVEVHRLCIADQDQQRRRLPHHPGHRQQDAGDDAGQPGGQDHPGDGLPLGDAQRVAGLAQIHRDDPQHLLGGPHDHRQHQQDQRQRHRELRARQPQRGHAQRIDEQRRHDRRHPAQDVHHERGQPAERGAAAVLDQIDGHHQADRDGDRRAHQSLQHGADQRVIGTAPGHERGHPGLRVRPPHGRGDRPEPLDDHRAQHHHQRGHRDQQRQRNQHGRNGIRGSTASGQRRERPRLERAVQHRGHGPARLPTPATAPRARASTTKVSTNSVSPAAM
107438	GC_00006656	Singletons	MAP_ERR037962	hypothetical protein							MRQSTITNSPTSMIPAASSPKVAAVLCGICATLTASAATPMISSDHTGTFIRGMAGAGSTRASATGTSSAISAVRTAITTKAQRQIPSCANSPPVAGPTTVATPHIADTSAEPRVHNQRGRAELITA
106558	GC_00005776	Singletons	MRI090	Phenolphthiocerol synthesis polyketide synthase type I Pks15/1	C|R|Q	Energy production and conversion|General function prediction only|Secondary metabolites biosynthesis	COG0604|COG3321	NADPH:quinone reductase or related Zn-dependent oxidoreductase|Acyl transferase domain in polyketide synthase (PKS) enzymes	PF00109.27	Beta-ketoacyl synthase
106575	GC_00005793	Singletons	MAP_ERR037966	hypothetical protein							AAGSQHRQRGDLLDHLRPQHDRAHLAAVPAGLAALRDDDVHAGVGVLARLRGGAAQRRHLEPGIVDVLDHVGRRGTERVGDHLDLGVLERHLHLGRGRRLRPAEQLQAVAVAVLDRHAVVGQDLLPEVQVLLGHHLAQRLGQLFGGQVGVHALVFVRDHDVDPVRVVADVLVDPLQLDLQLLGGETDGAEHAEPAGLAHRHHDVAAVGEREDRKLDTKLIADSGVHAYSLGGGGIETCSSL		VVAETGVLAGKTRRALDSTVLDDAVATQDTVTQLIAAIRRVRREVPGAAAVIEAHCSAHDYDDPGKPAIAWEDKAARDRLVDGLVGDAHRVLGYLPDQELAPRAAEAVALLALIAGQDVEPVEGSDGTDGHWRIAQQVSGDRVISTVDADTRHAHKTVHRRQDGFKAHLAVEPDTGIITDCALTKASGADNHEAVVGLSLLEGEHTPGAGPGRFGVWHRGRPGGTGRRRPCRGDQTATATLAGSGWLHQRRFPHRFRRPHRDLPGWTRNADPSQWRSHLRKILSLMPVGVPVHDRHARTQTHPSYPRAIIARCSRRGPRPRLASRIPPTPAHGGTLNGLAHSRQPQGPLPRNRQKQPLAAPPRRSTEPTSAAHHGPDPHRHHLGHRLTRPHTKALPQPP…
106636	GC_00005854	Singletons	MAP_ERR037966	hypothetical protein							MSTALANGLSGMAARPVAAIAPQSWPITTSLSVPPAAARTRSASSISAPTW
106850	GC_00006068	Singletons	MRI090	Chromosome partition protein Smc	R	General function prediction only	COG2070	NAD(P)H-dependent flavin oxidoreductase YrpB	PF03060.16	Nitronate monooxygenase
107061	GC_00006279	Singletons	MAP_ERR037966	hypothetical protein							VVGAVHGQRVGDRARRRVPAPRVEPDGGAGRTVQQRRDELPLIDHPVQIGARGVAAAHVAQRVAAVQRLPAGRQVEAGQRVVHRRLRAHPHPAQRIHQGGEPAEPDLGVVRDAQPGGLLHRADQQSRPAHGERGVDLVLAVLGDRHVGVARYRHHRRRHAGPHPGKVDQQDGVGAAVADVTAGGQLLLLLGAQTLAAVRADDQPVAAAARLGTARVVGEHRLAVQLGVEPGHPGAQAAAGQQQHHQQGRGHRPDPPALAPGACRAYG
107136	GC_00006354	Singletons	MAP_ERR037966	hypothetical protein							AGHGDVLAGAAVRVSGQCLRGRDLRAGSLRAGSVHPSGGVGRHRCGPDGRRGGPGGVPPEGLVHVLLAGAVAGAGDGQLGGRIDADDVQRTLLAV
107206	GC_00006424	Singletons	MAP_ERR037966	hypothetical protein							VRDEPTVFAERQHDDVHPGLDADRDVAATGKGQQQVYRDRAPGRLLTHPLDRRFEPAGGGDAQRAQATRRGDRGRQRRTGQPAAHPGLPDRNIEPQPVGDVHAPPRYAAGAEPVSRARVGALGRRRFSLLAAVERA
107275	GC_00006493	Singletons	MRI090	MFS transporter MAPK10							GRRQAAAPGGGAARAQTRPARRPVHPAAAPPPPRPGGSPLGRRRVAARPAPPSRPGRRPHRLRPALVGQL
107329	GC_00006547	Singletons	MAP_ERR037966	hypothetical protein	H	Coenzyme transport and metabolism	COG1270	Cobalamin biosynthesis protein CobD/CbiB			VLATHPLGVLIGYLADRALGDPRRGHPVALFGRAVAGLENLTYRDGRVAGAPAQRGPVNHDHAAGPKQPHPLDHVVRLVDRVGVDEHQVIILVGEPGEHLLGAAADQPGARRPDAGLGERLLGQPQVLRLDVDRGQDAVVAHARQQPQPADARAGAHLGDRLAAAQLGQQAQQRADRRRHRARPDVDGPLAGGRQQRVFGDRGLGMGDQRFGPTGRCLAGGFCVGAVHARSVFQFTAQSDRRA
106805	GC_00006023	Singletons	MAP_ERR037986	hypothetical protein							GRPNGGGSRHGRGHGRGSGRGDGAGRSVRSSGASRALAALQPGVGQRPAPRVRRRHRPGIAAAVVAGLRHAARRTARRTGGPGV
106852	GC_00006070	Singletons	MRI160	serine hydrolase MAPK10							ERPGRHLPGQLALAALRAVVLPARRRLRATAV
107322	GC_00006540	Singletons	MRI160	Rv3235 family protein MAPK10							AVAAGGSRRPADGGRSLRLLQPGQSDARHRLPGRAGARRRRDPVDGGGPAHRV
106539	GC_00005757	Singletons	K10	PE domain-containing protein MAPK10	I	Lipid transport and metabolism	COG0657	Acetyl esterase/lipase	PF00934.21	PE family	MSFVTTRPEALLAVASMLEGLGSSMDAQNAAAAAPTTSIAPAAADEVSALQAAQFSAYGTWYQQVSAQAKAIHQTLVQNLDTNADSYGATEAANRVNTSAAALQGLAPNVIPNAAPAADPPPAGTTSLGTSIGWAQNVGAAASDFITLGEGQFAPVPGAAGIPNFNPGLTAATTAGPPAPAAPAAAAGAPVLASMGRGPSIGGLSVPPSWAPGGVAPAANATPAQLVGAGFTSAAPDTAPVTAVPGGVPSMATAGRGGYGLGAPRYGVKPTVMPKPAI
106568	GC_00005786	Singletons	MAP_K10	hypothetical protein							EDLLEQQGRGGQGHRHLQPVPARRHVGVELVV
106570	GC_00005788	Singletons	K10	DEAD/DEAH box helicase MAPK10	L	Replication, recombination and repair	COG0513	Superfamily II DNA and RNA helicase	PF00270.30	DEAD/DEAH box helicase
106574	GC_00005792	Singletons	MAP_K10	hypothetical protein							VESAHHSIHPNIPGLPWYAAVLVAVTATAIGYGIDAGHKELTHVFAGFYIAGCVAAVLAVRQDGIFTTIIQPPLILFCAVPGAYWLFHDAKVGRLKDLLINCGYPLIERFPLMLGTAGAVLAIGLVRWYFGHGQRSTTAAGSDDAAAGPSVDVQSLVGGLVAKVRAALHPDSDGDTTEESAQRRRTRRSGSSSRTRRTARSTRSSASSSRTRSRHARPPLDDAAEPAERPERQRRATRRSAASARNYDTAGRNYDAAEPPRRTRRRPRPDADPELRGQTPREPRREPRPRRSPYERPVPRSSRFDGYDPPSGPENLGRYDSRYDTPEPPYEPRRRRPASTGANGTHHPISQVRYRGAAAPGQPREPHTERRTRSRTPGRTQGRPPTESWEYDA
106608	GC_00005826	Singletons	K10	virulence factor Mce family protein MAPK10	M	Cell wall/membrane/envelope biogenesis	COG1463	ABC-type transporter Mla maintaining outer membrane lipid asymmetry	PF02470.21	MlaD protein		VTSEIDKASAELAAAEAQVAQLSAALSGALAEQAARQDSAEQALAALNESDSAISGMYEQLGRLGQEARTSEDEWSRLLRQREELEAGRTQTVAEVTSSVDSFRSEPPLTQPAPTRSPSSVTARNRGCSATSASARSRSSTTATPESMAVIAPRSRSGASMRSSAHSAPAGAGCGAGGSAGQSPSTSAARPPSACLSAPSAERAAPSPSAASASAAEPSTAATAAS
106624	GC_00005842	Singletons	MAP_K10	hypothetical protein							MGTRRTGAVAGCACAGACGAGRAETGSAGPAEVCGAASGCAAAAGVPAGAGADEAAGCTGDGEPAGAYAGVATRAGPAGPGVASTLGEIMRRRRGLH
106628	GC_00005846	Singletons	K10	septum formation family protein MAPK10					PF13845.7	Septum formation	MSQAPEKDLPEAGEAPAVETTAASAFLWPRSLQARATRRALLLTALGGLLIAGLVTALPVGGTGSGRLLDASPVRSTGAKSDAAFNRAASGECLMWPDTTPESAKIVNCGDDHKFEVAESIDMRTFPGSEYGPNAAPPTPARIQQITQEQCEAAVRNYLGPKFDPNSKFTVSLLWPGDRAWRQGGDRRMLCGLQLPGANNQQQVFKGKVADVDQSKIWPAGTCLGIDSATNQPTDVPVDCAAPHAMEVTGTVNLAEKFPGALPAEPDQDAFIKDSCTKMTDAYLAPVKLRTTTLTLIYPTVPLASWTAGSREVACSIGATLGNGGWATLLNSAKGQLLINGQPPVPPPDIPEERLSMPPIPLQAPAQSPSTQSGSAAAPEMPRNNQHLPGQQPVVTQPP…
106667	GC_00005885	Singletons	MAP_K10	hypothetical protein							MVPLWFTLSALCFVGAGVLLYVDIDRRRGRSRRRKSWARSHGFDYERESTDILKRWKRGVMSTVGDVAAQNVVLGQIRGEAVYIFDLEEVATVIALHRKVGTNVVVDLRLKGLKEPRESDIWLLGAIGPRMVYSTNLDAARRACDRRMVTFAHTAPDCAEIMWNEQNWTLVAMPITSTRTQWDEGLRTVRQFNDLLRVLPPLPEETPQEAPAAPRNSSPSRPLAPAGRAELPPRRAQQDVAGLLGPDVQPGRRAAEPVRRDQPRPEARPDTLRRPPPGGRNGHQATNYQR
106677	GC_00005895	Singletons	MAP_K10	hypothetical protein	D|S|S|S	Cell cycle control	cell division	chromosome partitioning|Function unknown|Function unknown|Function unknown	COG3266|COG4932|COG4932|COG4932	Cell division protein DamX	binds to the septal ring
106687	GC_00005905	Singletons	K10	type VII secretion system ESX-4 serine protease mycosin MycP4 MAPK10	O	Posttranslational modification, chaperones	COG1404	Serine protease
106765	GC_00005983	Singletons	K10	YcnI family protein MAPK10	S	Function unknown	COG4549	Uncharacterized protein YcnI	PF07987.12	Domain of unkown function (DUF1775)	MPPRKRRAPRLLVAVAALCLGSVAWSPMASAHVHAGSDNPVRGAMAVVTFQVPNESNTGAATTALTVALPNVAAAHTETMPGWTARLDRDAASGTVRSVTWTAAAGGGIGPDQFALFRLSVKLPDADTVSFPATQTYADGTVVKWDQPPLPDGGEPEHPAPTLALAAGPAAGHQHPGGPAAADNAARWLGGAALVLAALGIAIALVRRRA
106884	GC_00006102	Singletons	K10	Stk1 family PASTA domain-containing Ser/Thr kinase MAPK10	T	Signal transduction mechanisms	COG0515	Serine/threonine protein kinase	PF00069.26	Protein kinase domain	MSPRVGVTLSGRYRLQRLIATGGMGQVWEAVDNRLGRRVAVKVLKQEFSQDPEFIERFRAEARTTAMLNHPGIAAVHDYGESQLDGEGRTAYLVMELVNGEPLNSVLKRTGRLSLRHALDMLEQTGRALQVAHAAGLVHRDVKPGNILITPTGQVKITDFGIAKAVDAAPVTQTGMVMGTAQYIAPEQALGHDATPASDVYSLGVVGYEVVSGKRPFSGDGALTVAMKHIKEPPPPLPAELPPNVRELIEITL
106939	GC_00006157	Singletons	K10	formate-dependent phosphoribosylglycinamide formyltransferase MAPK10	F	Nucleotide transport and metabolism	COG0027	Formate-dependent phosphoribosylglycinamide formyltransferase (GAR transformylase)	PF02222.23	ATP-grasp domain	VTDGRDDETTALAVPRPAPADRGPAPADGSPAPADGRPAVMLLGSGDISRELAIALGRLGARVIAVDAHPQAPAHAVADQALVLPSTDAGELSAAIHRLRPDVVVSTTDAVAVPALEALDGTGAEPVPSARAVRLAADREGLRRLAADELGLPTAPFWFAGSLGELEAVGAHAGYPLLVKPVVGAVGPRQSVVAGREDIAAAWHRAVDGQPGARVLAETVVEVQFHVTLLAVRSEGAAGPAIEFCSPIGHRGAGGRVLESWQPQKMSPAAMDAAKSIAARIVKALGGRGVFGVELMVNDDEVYFADVTAHPGDSAWVTVRSQRLSAFELQARTILGLPVDTMMVSPAAARVVDSADPGDRAALSGALGVPESDLRVCGGGFRALATAPEVAAARERAGQ…
107043	GC_00006261	Singletons	MAP_K10	hypothetical protein							VDIVLGVSMAPGTVRLVAIEGQNADGVTVEQEEFAVGAAENSANSAADQVIDAIIGTREGVFEGGHRLTSTGVTWTDPTGAAALRDAIASHELGNVMLVSPLLAAAALAQTVGYALGYGHIGMLFVEPRSATLAVVDVSDGSIVDLHRHQIPHGPGAPVAAELAAMVAGLDARDTRADGVFVVGCGTDIVAVKPALEAASPVPVTGPEEPDMALARGAALASANAPLFASSTAALAYALDPGTGEMDPPAFNPTYLDVWGDTGAGTGVRAYSAVPDEEEPAPRRPWSMLLAGGALAGIAAVIGGVVLVTLTSDGHGSNTRHNQGVSVATPGIQLPAPPPSNPPAAQPPAPSTPAPAPTPTEVAAPAPEPVQQAAPQTPVTTAPPAPVYRAPARPTPQYQ…
107161	GC_00006379	Singletons	K10	PirG MAPK10	S|K	Function unknown|Transcription	COG4932|COG5164	Uncharacterized surface anchored protein|Transcription elongation factor	PF01744.21	GLTT repeat (6 copies)	VPNRRRRKLSTAMSAVAALAVASPCAYFLVYESTAGNKAPEHHEFKQAAVMSDLPGELMGALSQGLSQFGINLPPVPALSGGATSTPGLASPGLGSPGLGTPGLGTPGLTNPGLTSPGATSPGLTSPGLTSPGLTSPGLTSPGAAPTTPGLTAPGALPTTPGGGVATPGAGLNPALSNPGLTSPAGTAPGLGSPTVAPSEVPIDSGAGLDPGAGGTYPILGDPSTFGNASPIGGGGTGLGGGSSSGGSGGLVNDVMQAANQLGAGQAIDLLKGLVMPAITQGMHGGAAAGALPGAAGALPGAAGALPGAAGALPGAAGAAGALPAAAGAAPALPPV
107179	GC_00006397	Singletons	K10	glycosyltransferase MAPK10	E|G	Amino acid transport and metabolism|Carbohydrate transport and metabolism	COG0241|COG1216	Histidinol phosphatase or a related phosphatase|Glycosyltransferase	PF00535.27	Glycosyl transferase family 2
107256	GC_00006474	Singletons	MAP_K10	hypothetical protein	I	Lipid transport and metabolism	COG0204	1-acyl-sn-glycerol-3-phosphate acyltransferase	PF01553.22	Acyltransferase	WLDVFAIGAVLPGSFVARADMFSGPATGVVARILKIIPIERSSLRRLPGVVDAVAHRLRAGQTVVAFPEGTTWCGRDGDDAGGGGGPSHTSGDDAGRGAAGGGGGPSHRGRGAFYPAMFQAAIDAGRPVQPLRLTYQHVDGSTSTAPSLRRRRDAAGLDPPAAHRAAHAGAGAGRVAAAARDRPARPGRALPVRGGRGGGPARWSRARAGGLSPPAGRYRGSGHGLPGSRRHHPDAPRRRRGD
107279	GC_00006497	Singletons	MAP_K10	hypothetical protein							VDRGLHLAGGEDLQVEAAAEHPLVAGDHQRPGVVRLGPVDGLAQGLLHGRAQRVDLAVVHPDDGDGALGAV
107298	GC_00006516	Singletons	K10	LpqN/LpqT family lipoprotein MAPK10					PF10738.10	Probable lipoprotein LpqN	MIEIVPGHRALLGGMVAGLIGLAVAAGGTASADPLPPAPAPVPAPAPANLGPELVPPSRYLAAPQATTAATQVTPATPGTPGPAPAPAPAPAPAPAPATSGTIREFLQSKGVKFEAQKPQGFKALDITLPMPARWTQVPDPNVPDAFAVIADRHGSSIYSSNAQVVVYKLVGNFDPREAITHGYVDSQKLPAWQPTNASMADFGGFPSSIVEGTYRDGDLTLNTSRRHVIATSGPDKYLVSLAVTTDRAVAVADAPATDAIVNGFRVTVPGASAPAPTAAPVALPAQAPAVAPVAPAPVAPAAPTAPAPAAAAPLVPLAQTAPAAPAGLPAQPLPNQQHTPSLLAMVPGLPPLPNFSFLQH
106573	GC_00005791	Singletons		hypothetical protein	H|R	Coenzyme transport and metabolism|General function prediction only	COG1335	Nicotinamidase-related amidase			GFIAFVHVAFYDGKDKLQPNAMVQLPDESDPNFSDFPERLDYREGDYVV
106585	GC_00005803	Singletons		hypothetical protein							AQSILEQVDHTLSQFQTQVQQKQSVFTIGYVNGSIGQILPQVLQTIETEL
106586	GC_00005804	Singletons		hypothetical protein							VVKKVCGASSISANLTPSSATRTPRTLPGAGSAPVRASASRSEGRSGRSQASNFLPTRQSCGDGSEVRASSPTMRATSYHVATLSIVLPFRRGRRRIGKRGGIATAAAAPV
106589	GC_00005807	Singletons		hypothetical protein							AGVADAGRAGGGSGPRGGLDSVGGLARSGSRPAARPAAAGGAGAGAIGPPGRGPPAGGPGRPAAATGQRRPARARPRRDAGCPEV
106590	GC_00005808	Singletons		hypothetical protein							MIVESPTMPVGFSTFSNIIHPEAMATSTMDSTSAAVCLRSSCFMRTEKRVVAARSRRL
106611	GC_00005829	Singletons		hypothetical protein							MTIYKVKTFLMQNNTQKLNLQRKRLSQREITTKHKLK
106633	GC_00005851	Singletons		hypothetical protein							MTSVSPVIQLAASDTRKATAAATSIGSPMRPSAIEDDSGSSWSFHSASASRVRTTPGAIALTRTRGESSSASCLVTWISAALVALYMPIAGDWCRPPMEAVLTIEPPCSPIHDLTASEVHSSGAHRLTSKILANRAWSCSISGPYAGFVPALLTRMSTLPKRSSVSCTHWRAASSSTAWAPTPRACGPTWAAASSAASCLRAVSTTLAPAAASCWAMASPIPRDAPVMMAVRPVRSCEVMVCLLSRWWAGRSFAAEILFAMFWTGVEVVCQPHAIEIDTHETAGRCRSGCRGHRRRARGRR
106666	GC_00005884	Singletons		hypothetical protein							VGKARRAGHRHETGQPREHGGDRAERQGGAPVPIAAVRDRGRPQRQQGGRYQHRDRTAGIANNAGAERVSHQQQPARRDEGRGRRRARDPPDRNTRPGRRIERGRHGVGDVAVARCGQRHVDPAQHQDRAVADVVVRQRCRRIQRGGARGRQPVAPGAAVAGPEHVDERRNQLRDSDFGGQGHVDGLGFPVHTDPAQPGSRYGQRHSPSLGLRRT
106726	GC_00005944	Singletons		hypothetical protein							MIVQQAVRAVDNLYDTYKAKKALEKEKKKAQKKAKKKKKDKKKKKKK
106733	GC_00005951	Singletons		hypothetical protein							VNCRNNAAKSRFDPHSSIAAARTSRNAVNAVNASPDFAALETELRGVTT
106759	GC_00005977	Singletons		hypothetical protein							VLTQQCGVALHGPALFADGRGGVEPHPHRHGVDEQTDHGLHTGQLRRPARHRDPENHVAGVGQPGQHQRPRHLHQGVDGDAAGPGLGGQPRGGLGRHPQFGGARQRSPLSLGRLDRAERGGQQGGTGQPGQVFAPNPLAGLQIAAGQPTDVVAIGPRRGGQRRRIAAGPVQGHQLVDEHRQRPAVDHDVMGGQHQTPMRIR
106774	GC_00005992	Singletons		hypothetical protein							MREQHRCGIGWHSRLPKQRRRKPVGVDVQEHQVVAAAIEPVGGQVHLLRRGQVDEVGVLRIDAAPASGAGPLFRPTQVHQDAGTDGHDRHPRDPAEPNLTRS	MDGVRYDVQWRLPDRSKRKKTFRTEREARQFEAKLVTNGAAGVRVDPRGGKIQLRAVYRSWLASRPDLSAKVRRGYEDNWRLRIEPQFGSWPIGKIDHESIQQWVNAMSASGLGPRTVRWTHSVLKMTLDRAVEEDQLLGKNPASRTKFPPMRHAPHIYLTAGEVAALAKVCGAQGDVVLFLAYTGLRFGELTGLNVEDVDLAARRVRVRRSMTQVGGKLVAGNPKSEAGRRSVPIPERLMPALKARLDARTPGAPGIASPKGSRLSLENWKRAVNWRRSATEIGRPDLRVHDLRHTYASLSRRAGADLRLLQKAMGHASITVTAHTYADLFDDELDDIATALDSLDDSFQDGGS
106777	GC_00005995	Singletons		hypothetical protein							MLNPIFYLVNGMQQSVIIGKDAINNLGYHIYFFCFMGLMIVFSFALKDYVTQLRPNEHQQLKS
106790	GC_00006008	Singletons		hypothetical protein							VQREQGVGVLGAEVPAVAGVAGLQQHRVALRPGGQRGHTAHVELPAVMLDDADARGIGVGSGVDVGDHRAG
106793	GC_00006011	Singletons		hypothetical protein							MVPSAPCPSARTHPTVVGVTDRPSTVSKSVPQSVPRSAPRHADAHHETAGTRVRESRNRRGIARSSSACSERAYAVRERPAAPGQPSGTNRWPNHLITHRKTGRMAGRSASIPRPRIACERKPATGWRADQRAEIRADPDVLPHAGWTLVGPAPTGYPRTRRRPALRAAKLRGENLRDEKRCETETRSRPYRHLTDSHGKFL	MTGNDSWDVTTNLGTTALGVAAQRAAETAQNDPLFRDEFAAVLVAAVEEPGWQMMASGDLSWMGPEDDDGRRAATSGRDYVASRTVHFDDFLAAAVTAGIRQVVILAAGLDARSYRLNSLSGVVVYEVDQPNVLGFKHTVLRAHGAVPVADMRAVPVDLRDDEWPSTLSSAGFDASASTAWLVEGLLPYLSSADQEHLFDRVLGLSAEGSCIGADAYPSASTHLGEDRMSSWRQGAAEIRDKIGVTMDVAAYIKHEDLTDIADWLARRGWIVDALDSRELMARLGRALPADLIGVLPISSLITATMPPGSALTSP
106799	GC_00006017	Singletons		hypothetical protein							MTFRFTVKLASNSLYFLFWIINKCNQFVHRFLIKSIVKNIVNLRLYVTRSVSQYVLKGVKFTV
106801	GC_00006019	Singletons		hypothetical protein	E|H	Amino acid transport and metabolism|Coenzyme transport and metabolism	COG0059	Ketol-acid reductoisomerase	PF07991.13	Acetohydroxy acid isomeroreductase	NADPH-binding domain
106840	GC_00006058	Singletons		hypothetical protein	L	Replication	recombination and repair	COG0587	DNA polymerase III	alpha subunit		tetR family	MTSVARSYGGVTAERRRATRRAALLEAALDLFAEYGARAVSKRAVCSRARLNDRYFYEHFTDSDALLEAMVRDQTTAGLEAVGAAAHGVGSDVGAQIRATAAASLVFLTADPRRGQLLLRSHTSDVMQRARVDSTRAIANAMTAMLTDTATTGPASRLDIEMASFALVSGAMEVIAGWLRGDFATDQDHVADTVAGLLLAIPDIAAALPAVSANGIPLRR
106843	GC_00006061	Singletons		hypothetical protein							MHSVTVVKENVISVNYGLHVSMLLHVNMI	MSTKQTTYRRRNAEAARRSILDSRNQFWRPTDIDAPPSTVQRILADLVARGELRHIRKGLYWRGIKTPLGMAPPSPEALVSQLADSDGIGPAGLSAANALRLSTQIPRRAEYAVVSRPPSDTDLVHFVNRSARRSRSASKLSPTDVAALEVLDGWDRVIETGPREAMARLTDMIRSGRIDPSRLARASKTEPGSSRARLRYLLRNAGMPTLADKVPSPGRGIESKALAGLAVA
106860	GC_00006078	Singletons		hypothetical protein							VYPWPVDIVNEASAWAWLGPVLGLVGSGVLFVGGLVGVWCTNRNADKRHREQLDTTRAEGRADRAAERNDRLREEVANLLGERWATDKAAYKLATAADEYKTDRQRPEVSANERFNKALQVRDEHTPQLNKVEQLAIRAWLLTTDAGISSTLDAIRTVAQLWKDLVDSDPIETYTEIRDRLNKDFGRLEVLTRQLVTSDGAA
106870	GC_00006088	Singletons		hypothetical protein	D	Cell cycle control	cell division	chromosome partitioning	COG1674	DNA segregation ATPase FtsK/SpoIIIE and related proteins	PF09397.11
106889	GC_00006107	Singletons		hypothetical protein							VFEPLVAAQRGQPQVFGHVGQPGGLAGEQLLAHQAVVEQIERELQHALRLRRFRVDLARPLDARPFQLGVLDDGVDRTHVVHLLGGVFAAQEEDLAGELLPDLAGQIGAAVATVEAADVGVGLLEAGVLAAGQGEVADHVQAVPAAGRPPVDQTDHHLGHEPDQPLHLEDVQPAGPRRVDGVGRLAGGVLVSAAPADALIAAGAERPAAVLGRGAVAGQQHHPDVGGHPGVVEHPVELVDGVRPERVAHLGPVERHPHGGVVDVPVIGDVGQVVEAGHGLPLAGIKRVVAHRITRGPAGTPRSGRPAPRTPRAARR
106909	GC_00006127	Singletons		hypothetical protein							VLAQFGPGDHGRPLVEQADQRAQQPGLALAALTEQHEVVAGDQRPLQLRQDGVVESQDARPDGLTVAAFGEAGQQILADFLLDSPFTMSGGTQFADGAGQVAR
106919	GC_00006137	Singletons		hypothetical protein							VGEAFRQGGDFRVVQRPPRHERAGAHSGRQQLGCGRGRGGPRGRGIEQRALKRGEVGQRKVDVGVGQDQVDGCGRRVERGQHARRDHADTAAAVVGQHAVVGQSPHLGDGVDEQTGVVVQRIHVRLGRFVGQSVAGEVDQVDVEVTAQLAGQGEVVDARRRKAVHQHQCGRTRGPATSAEHPDFPAVVGRGGRAPTKFGAAALPLRENVQAVSISEAVAADNHRSHGQVTWIPNVTSRVPLWPGVVAWPVPVTV
106940	GC_00006158	Singletons		hypothetical protein							VPVVAVQQAHVAEGQRKPPGSDHQAQRRQGGGRTRMMGQHNHSQRHNGGRHRSDIGAEAASGLRRRGGRRRPARHRDEHRRRGPAHVQQGTDPIRSGRRLEQVGPVGDREQNQPRHQQRPANLVAPAQDRQHAGGQGQQHQIAPRVGQPHPHRLRCVHRRLVQRARGQRRGHRGQRQRAHHRVELDRDRQPLEPGPHQQQQSGVDERVVGQILRVGHRR
106989	GC_00006207	Singletons		hypothetical protein							VVPVLPDMGRSQPAAPAEPAAVPPPTASLLIALAMVLARPSGTT
106990	GC_00006208	Singletons		hypothetical protein							VFSADPRQYPEAELITAISHRESARNSCTSFRGAWVSHASVISSSRSRTEMASRLTSTAG
107000	GC_00006218	Singletons		hypothetical protein							GAALVDAGVHHDVGVGGQVQEAGAVLVVERVQHGAALVGVVHGERNAGAAQRGQRVTPQAAARRLDLEDVGAEVGEQPGDRVGDAVRQVQDAHGVEQPVGHLHTVPAWSGRRAAGVERAIGIPRRPKMPGGQAVSARIHPAPLAAAGGRLSSQADPRPVVRWRHPLM
107022	GC_00006240	Singletons		hypothetical protein							MSDRCWTYRPFTVAVCRRCTAEQEPLIMTLLRRLVRRSPHGVLVQTQCLLGEFTCATMHPSRSPIMVLQPCTVDRTPSAAMVWVGPIETDADARVACRWVAAGGWESADLPARLRADLNLARVSHQN
107052	GC_00006270	Singletons		hypothetical protein	C	Energy production and conversion	COG1882	Pyruvate-formate lyase	PF02901.16	Pyruvate formate lyase-like	DKYSYERIEMALHDTDVHRTMATGIAGLSVAADSLSAIKYAEVRSVRDENGL
107072	GC_00006290	Singletons		hypothetical protein							MALYISTDTPPLFTPRPGTFPSRCHRCDAIGRPARPPGRGCWDSQPLSHPRFFRSSFPSFVQDRISKNECAYAHNAGSRSGSAVILPSPLGEPLTYRVGTVSQPGKGRQLPKSCSDVAFSNQTLHCGLFARPVTDRTSADSFKNRRFKEPQSELSRSRTLHAPHFWGTAGSRDSHLAVRVSPSRCAQWLTRNRPSTYKDTSGQKREC
107073	GC_00006291	Singletons		hypothetical protein							LPCVSARIWTSMCRGLITACSRNTEASPNADSASRLAASIASASAPGSVTRRIPRPPPPATALTNSGNVIVSAALSSSCTEVDGGEEASTGRPAARAAAMARDLSPVSSSTSALGPTNVMPAAAHAAARSGFSDRKP
107094	GC_00006312	Singletons		hypothetical protein	H	Coenzyme transport and metabolism	COG0510	Thiamine kinase and related kinases			MLLYNYVPETQWSEWFDIYEVKETLNLKKRMKWYTVIQSIGMVQWNEEHKRYKDMNTWLKFLNQVMGSNVFI
107098	GC_00006316	Singletons		hypothetical protein							AAGVRAETVGGVLGGDPALQGRAARDDRILAQANLFQRLAGGDAQLRGHQVDVGDLLGHRVLHLDARVHLDEHVVAAFVEQELHRARAGV
107110	GC_00006328	Singletons		hypothetical protein							MYIRLFLLLHNFLNLVLRYLEQVDNDDIDYAIPQYLLHDI
107119	GC_00006337	Singletons		hypothetical protein							VEADPLCDRLNHCAPEALKALQLPPFHRTCHPDRQGPMHRQPRTAPSPRIGGSDAFTDAGPQPPGVAVIARYAVSCSTIGAEYSGYGLEGRLQTLRRKHGGGFATGPWAGANDGAAESNAVGTSFSSAAASFEDMAGGRLGRGGRSAGRCGSGGRVDTAYRWFVNGFLDNFDDAFVHGRTDGGCASEVVRHVQIGRSRRAN
107140	GC_00006358	Singletons		hypothetical protein							VRIGRRQPVGQRDQFGAHPLEVGADRDGNPGQRGGGEPFRRLRDGRARIGEIGLADHQQPVPHPQRVQRRQVLLGLRHPALGGRHDEHHGRHRPYAGQHVGHETLVARDVDEGEPTAGELGPHEAQIDGQAAALLFGQPVRPHAGKPVQQSRFAVIDVPGGG
107156	GC_00006374	Singletons		hypothetical protein					PF11256.9	Protein of unknown function (DUF3055)	MIDMFLYDDVEPSQIRFVGFVGEHSRYDLVLIQTDRHYGKTLVLNTQTNKFGIIGTDDLEEEGYISYILGVSDEEADEITAYLNEVIQ
107157	GC_00006375	Singletons		hypothetical protein							VSRPGVGSDLRRTLGRQGFSRWRRLSRAGRAGDRVGTKHGSDFGPDCHWNSCVPHLLAVPTHAGSHAIYAQHEEQNPTIVGDPHPSRQSFDATRRVLARTTIRAGSHLGSTLKPGGAVLTRGVFRRSGSVACIRVDASPNEVLTRPIMHERSDTVKSPASVSAILYAFRGGAHSIRSATGADLAVWRWPISSRSGRRAVRRCR
107184	GC_00006402	Singletons		hypothetical protein	K|V	Transcription|Defense mechanisms	COG5503	DNA-dependent RNA polymerase auxiliary subunit epsilon	PF07288.12	Protein of unknown function (DUF1447)	MSIFKVFYQHNRDEVIVRENTQTIYVEAQTEEQVRRYLKERNYNIEFITKLEGAHLEYEKQSDHFNVEKAQ
107203	GC_00006421	Singletons		hypothetical protein							MKIMKTRIYVVRASVILVTRLKNMNIQRLQYTMLKSKEKN
107211	GC_00006429	Singletons		hypothetical protein							LTQLRFGLVQAAAGQPGLHLDLPGAAQVLQRHQLAVGAAGLPVADQRQFVTRVEAAHQIGLLQGHPQQAALNPADDGDPAVVFGDVVVALDDPPPHGEAGQHQHHRQGDDDEQPSPRPPRPAGCFRLRRNAFRGLVARPDRRGASRGGVGQGQLVLVAGHRAGQDRLGLAVVVVDHVGYHDGDVVRAAAAQRQLDEAVGGLGHVRDLQGLEDGLVADRVGQPVRAQQVAVAGAGFAHGQRRLDLVTGERAHDQRALRVAVRLLPGDAALVDQRLDERVVLGDLGELAVAQQVAAGVADVHQPDAVAGEQDRGEGGAHPLQLGLRFHLRGDRGVAGAHRLVELGQQVAAGLVVVEVRQGGDHQLGRHLAGGVAAHAVGQCEQPGAGIDGVFVVGAHQAAI…
107219	GC_00006437	Singletons		hypothetical protein							MKRWVTGVIRIYAYKVMVWTRYNLVSFTIGTHKLLMNINLIIVNVISQKMRVKMAKLLCN
107249	GC_00006467	Singletons		hypothetical protein							VPVAAARCATPVSPQITIRLSATSAVSAGRSRTPDTTAVRGNRAARATVCARWNSLGDPVIRISWPSSRSAAATAANRSGGHCRAGADAPGWISTAPVSSRGMDGRSRRISVESQGIPAHSNRAHQRCTSCRSARQRGPGRPGWQSWQWLITDRGSQASRWSMLCGPQPCRLTASAGASVSGCTSPSPAVGSSSSTAPVSMASSR
107261	GC_00006479	Singletons		hypothetical protein							VSRPASNTAQPSGSTCTPTSARRPDTSARPSSRLNQNRPPSSDSRGCARIAASNSPTHRLTSRLPPDRPDSGEATMLRTRSCVADGNRPAAASAPAAAVTSVRPRSCTLPRAVSSSVGEPNRSAMSHNTVSWAGVSIPPGNRTRARAPSAAWCTCSAPGHASASRVLATRPRYGPAPGDCLQRDLNPYPRHRPPLPSAR
107281	GC_00006499	Singletons		hypothetical protein							MLDRDDVRRAQHPEQQRAAAGMVQPVADQRRRHRRVERQAQLLPGHVRGGHGELMKGHRVDLLRVRPNSVGARHTR
107297	GC_00006515	Singletons		hypothetical protein							GQRLPGVRRRVVAPPDVVEHPVGARHPQREAQDPVLAGRRAGGQRHQAGRGGRREGAIQPGQPADLAGPHRGEQRGVAGQLGEQLPAQPIDQQHQHPVHPLGADPVGHGRPARLVPRICDAEQGGRGGQHVAQRTGHPASLASGPHARQSAVGPGAARPSGRGSGFSAGPGARIGAGPPLFDASVPPDQQGHRPGEDEHADDGV
107303	GC_00006521	Singletons		hypothetical protein							MYLGYDRVDHLYLILLSVLMLNHLLVNLNPLMHLLYQLKQSMPSYSFLKILQKE
107318	GC_00006536	Singletons		hypothetical protein							VVQAGSRFGHREPAVAEAAGAFEGAIGGGAEPHRDRPLDRQRGQSRRGHGVVFAVEGDRAFGPQPAHQLDLLLGALAAIGERLAERFVFDGVPTQSDAEPEAATSEQVNLGGLLGHQHRLALRQDDDAGDQFQRGDRRQIAEQHERLVKGRVDVVGAPPPPVHPRVGADDVVVGQDVGEPELLDPLRVAAQHRGVRSDLGLGEDDSDAHSRFNRVPTRFLPASPRRR
107337	GC_00006555	Singletons		hypothetical protein					PF10899.9	Putative abortive phage resistance protein AbiGi	antitoxin
107346	GC_00006564	Singletons		hypothetical protein							MGLLRAPSRWRTRVQSRRCEHCEGSRFSFARWVGRQRLPLELGTALLARKCSLIDWHGLYMLAFVAPHLGGLNRSVHHLRLTAADRRCWPQFVSCLALPAFIHALVLWHVLNRVATTAFHRAHPLRRLREARLLADHHNKANESKKCAERKRLANREVLPLADRGRDRTEDQHADDGESQTHVFLPIQLAPAEPPACDVPQRTKR
107360	GC_00006578	Singletons		hypothetical protein							MVSSDYCVTTHIDDFINDFAETFVYSFDCFNSWF
107362	GC_00006580	Singletons		hypothetical protein							MKDILLAHMGLKKLHTMLNMGSQKNATKNYKNMRLLCILHQSIGMLKLPIL
107365	GC_00006583	Singletons		hypothetical protein							VLAGQERRQHPQLAGHRLRPLPSGQAQRPDGAGGDHRGPLVAAAHRFQPGRDVLVLTGGDVHRVQARPGPRAGRPGVADLAAEPARAVVVDQQRRVGVLTEPGRAVGGADVAQPRGAGRQRGVDGHRDRQGRQQCRENRCGPRGQGDGQDADQRDQPGASGQDHRGTGTDARIPSSTPSQVAPSSSASGRSITRCRSVGRAMALTSSGVT
107368	GC_00006586	Singletons		hypothetical protein							VADVGELVARSAVLAAARDFGGVDGSPPRRVDRVGPAGTHQGGQRLGFGRRVGQLAGVEIGHQGLHGLQRAGLVGTDEPAGSPLDPAGDV
107378	GC_00006596	Singletons		hypothetical protein							GQRVVPGGREGVRKPLQHTGIRVAHAAGLAVQQFRSAVHGGAECHADGLVAQADPQQRGVLGGAGAHHRDGSARALGGARPGTEQHPVEPAGLGVVVGEPAVVVAPDVGVHTQLPEVLHQVEHEAVV
107392	GC_00006610	Singletons		hypothetical protein							MPQQVGLERAERVGPGREQVRHVDRLSAGRVGDHHGRDLQPPQHIPRLRPVRAARGVDAQQGGVGAFGGDDVERFEDLRRVDLVQPPAHPDQRPDRLAQRQRRVVGQLEQRRRPRDGPQPVFPRDRQRQREGAGKRAGADEVMDGRGNRIVVFDRQQRAAGADARAADPFGSGRGGAGLR
107396	GC_00006614	Singletons		hypothetical protein							MKFFNFLFVFVVAFLLADLGIIYCLYTWNLNLWVFVIPLFLLIFSLIYLKEYNHQKQDENKQ	AAA-like domain	VTESAQLFKGVHDTPVYTDILFKKPLRLAVAVSLYGGTAATAVFTILALDSGHARATLIYGLIVTGILAGAAALIPRGRPTLRFRASCAWRALRPRPAASTSDPLLAPPHTVIGNLSFTAHGVYAHYLISGLPYYLQSTKRRIGVADRHQTLAREIPAGSWVFGLCVPQDQRQLLRAMLDGHLDQPRWLESCRQMAPVIAEQTPRSRIYWLTLPVDAGRAGHSPIGQAAKLRDWIIGRDKDSDDSVAAYQDLAYDIVTALPEEFAPQPVSADMLGWFWRHNAWRGVFNNPLPRHGGHHQLDTAALPVAVFDDGDQHHHGGRALPLPLIAAGLAGAAAAAAILVGPLLAAPFGAVAALAILVWAAGIRRIPSWRKTLRVANPEGAYPDSYQAILPVVDMP…
107410	GC_00006628	Singletons		hypothetical protein							MPNAPGRARSPRSSGGSSAASVSQVVLAVVEGKTPPDRCATATSCHSSPFAECTVSTWTRSRATANGAAGKPFSTDSATSRKASRPATEADADASVPPVSARSA
107416	GC_00006634	Singletons		hypothetical protein							MIKMAKDSVSWMSSLQVLMVRKEELQHMWNLMLIILIISVSTSIINIKKPSRYLKN
107423	GC_00006641	Singletons		hypothetical protein							MSRMMTSGAPKTGPAPVLARLTRAERAKGIGHQHHSAIDPSGCGKAANISDRTGVGPSPAPKNSPSGESTVVRPSNSIRSRNPVSD
107428	GC_00006646	Singletons		hypothetical protein							MMIGRIITASTIPPVKMVPPPAAEVLPSANRKHQPIEWLSQVATGRSCGANTYRPQAP
