# Supplementary material for: High clonality of Mycobacterium avium subsp. paratuberculosis field isolates from red deer revealed by two different methodological approaches of comparative genomic analysis
Source: Front Vet Sci. 2024 Feb 6;11:1301667. doi: 10.3389/fvets.2024.1301667 (PMC10876796; doi:10.3389/fvets.2024.1301667)
Supplement: Supplementary file 6 [file Table_6.XLSX]

## Sheet: Sheet2
Supplementary Tables High clonality of Mycobacterium avium subsp. paratuberculosis field isolates from red deer revealed by two different methodological approaches of comparative genomic analysis Silvia Turco1, Simone Russo2, Daniele Pietrucci3, Anita Filippi2, Marco Milanesi3, Camilla Luzzago4, Chiara Garbarino2, Giorgia Palladini2, Giovanni Chillemi3,5*, Matteo Ricchi2*. *Corresponding authors:…

## Sheet: TableS6
Table S6: Counts of the K10 unmapped reads and CDS identified by Prokka annotation
	M01	M02	M03	M04	M05	M06	M07	M08	M09	M10	M11	M12	M13	M14	M15	MRI063	MRI064	MRI083	MRI086	MRI090	MRI160
K10 mapped	1117849	1414691	1499209	1178017	1355554	1474958	2978996	1401429	1524173	1361807	834167	1889701	2748764	1727829	1278951	8735609	6623685	18642828	5666986	13175018	1442224
K10 unmapped	176195	3028	2738	175898	2782	3753	6128	2991	3019	2030	3195	3650	4094	3338	50551	6446	6112	453810	140299	14585	1184
unmapped assembled contigs	228	8	6	272	9	8	8	9	7	2	13	7	7	7	1540	6	5	29	32	6	9
CDS unmapped	580	2	2	608	2	3	2	1	2	2	2	2	2	2	307	2	3	107	108	2	3
