# Supplementary material for: High clonality of Mycobacterium avium subsp. paratuberculosis field isolates from red deer revealed by two different methodological approaches of comparative genomic analysis
Source: Front Vet Sci. 2024 Feb 6;11:1301667. doi: 10.3389/fvets.2024.1301667 (PMC10876796; doi:10.3389/fvets.2024.1301667)
Supplement: Supplementary file 7 [file Table_7.XLSX]

## Sheet: Sheet2
Supplementary Tables High clonality of Mycobacterium avium subsp. paratuberculosis field isolates from red deer revealed by two different methodological approaches of comparative genomic analysis Silvia Turco1, Simone Russo2, Daniele Pietrucci3, Anita Filippi2, Marco Milanesi3, Camilla Luzzago4, Chiara Garbarino2, Giorgia Palladini2, Giovanni Chillemi3,5*, Matteo Ricchi2*. *Corresponding authors:…

## Sheet: TableS7
Table S7: Characterization of the K10 unmapped CDS from M01 and M04 isolates
BLASTN results	Num	Percentage
Mycobacterium avium subsp. hominissuis	273	59.74
Mycobacterium avium	128	28.01
Mycobacterium branderi	14	3.06
Mycobacterium conspicuum	10	2.19
Mycobacterium intracellulare	7	1.53
Candidatus Mycobacterium methanotrophicum	4	0.88
Mycobacterium chimaera	4	0.88
Mycobacterium saskatchewanense	3	0.66
Mycobacterium avium subsp. paratuberculosis	2	0.44
Mycolicibacter heraklionensis	2	0.44
Jatrophihabitans sp.	1	0.22
Mycobacterium chubuense	1	0.22
Mycobacterium marseillense	1	0.22
Mycobacterium paraintracellulare	1	0.22
Mycobacterium sp.	1	0.22
Mycobacterium tuberculosis	1	0.22
Mycobacterium xenopi	1	0.22
Mycobacteroides abscessus subsp. Abscessus	1	0.22
Mycolicibacterium novocastrense	1	0.22
Mycolicibacterium smegmatis	1	0.22
TOTAL	457
